# Supplementary material for: Dairy farmers have minimal knowledge of bovine tuberculosis: A cross-sectional study in Bhutan
Source: PLoS Negl Trop Dis. 2025 Dec 22;19(12):e0013817. doi: 10.1371/journal.pntd.0013817 (PMC12721510; doi:10.1371/journal.pntd.0013817)
Supplement: S1 Data — (CSV) [file pntd.0013817.s002.csv]

age	geog	dzong	household_residents	own_cattle_num	sex	education	household_head	k1	k2	k3_1	k3_2	k3_3	k3_4	k3_5	k4_1	k4_2	k4_3	k4_4	k4_5	k4_6	k4_7	k5	k6	k7	k9	k14_1	k14_2	k14_3	k14_4	k15_1	k15_2	k15_3	k15_4	k15_5	k15_6	k15_7	k16	k17	k18	reduce_cowtocow_transm	a21	a23	a_risk_milk	a_risk_cheese	a_risk_meat	a_risk_tb_animal	a_risk_animal_contact	a_risk_human_contact	a_risk_dwelling
57	katsho	Haa	5	4	Male	Primary	Yes	No	Yes	Checked	Unchecked	Unchecked	Unchecked	Unchecked	Unchecked	Unchecked	Unchecked	Unchecked	Unchecked	Unchecked	Checked	No	Yes	Yes	I dont know	Unchecked	Unchecked	Unchecked	Checked	Unchecked	Unchecked	Unchecked	Unchecked	Unchecked	Unchecked	Checked	No	I dont know	I dont know	I dont know	Yes	Yes	High risk	High risk	Medium risk	Medium risk	High risk	Low risk	Medium risk
63	katsho	Haa	7	10	Female	None	No	No	No	Unchecked	Unchecked	Unchecked	Unchecked	Checked	Unchecked	Unchecked	Unchecked	Unchecked	Unchecked	Unchecked	Checked	No	No	Yes	Yes	Checked	Unchecked	Unchecked	Unchecked	Unchecked	Unchecked	Unchecked	Unchecked	Unchecked	Unchecked	Checked	I dont know	No	I dont know	Isolate infected animals	Yes	I dont know	NA	High risk	Medium risk	High risk	Medium risk	High risk	High risk
49	katsho	Haa	5	10	Male	None	Yes	Yes	Yes	Checked	Checked	Checked	Unchecked	Unchecked	Unchecked	Checked	Unchecked	Checked	Checked	Unchecked	Unchecked	Yes	Yes	Yes	I dont know	Checked	Checked	Unchecked	Unchecked	Unchecked	Unchecked	Unchecked	Checked	Unchecked	Checked	Unchecked	Yes	Yes	I dont know	Isolate infected animals	Yes	Yes	Low risk	Low risk	Low risk	Medium risk	Low risk	Medium risk	Medium risk
56	katsho	Haa	2	3	Male	Primary	Yes	Yes	No	Unchecked	Checked	Checked	Unchecked	Unchecked	Unchecked	Checked	Unchecked	Unchecked	Checked	Checked	Unchecked	No	Yes	Yes	I dont know	Checked	Checked	Unchecked	Unchecked	Checked	Checked	Unchecked	Checked	Unchecked	Unchecked	Unchecked	No	Yes	No	Isolate infected animals	Yes	Yes	High risk	High risk	High risk	High risk	Medium risk	Low risk	Low risk
75	katsho	Haa	2	2	Male	None	No	No	No	Unchecked	Unchecked	Unchecked	Unchecked	Checked	Unchecked	Unchecked	Unchecked	Unchecked	Unchecked	Unchecked	Checked	No	Yes	Yes	I dont know	Unchecked	Unchecked	Unchecked	Checked	Unchecked	Unchecked	Unchecked	Unchecked	Unchecked	Unchecked	Checked	No	I dont know	I dont know	Isolate infected animals	I dont know	Yes	Medium risk	Medium risk	Medium risk	High risk	Low risk	Medium risk	Low risk
69	katsho	Haa	4	4	Female	None	Yes	No	No	Unchecked	Unchecked	Unchecked	Unchecked	Checked	Unchecked	Unchecked	Unchecked	Unchecked	Unchecked	Unchecked	Checked	Yes	Yes	Yes	I dont know	Unchecked	Unchecked	Unchecked	Checked	Unchecked	Unchecked	Unchecked	Unchecked	Unchecked	Unchecked	Checked	Yes	Yes	Yes	Isolate infected animals	Yes	Yes	High risk	High risk	High risk	High risk	High risk	High risk	High risk
54	katsho	Haa	5	6	Male	Primary	Yes	No	No	Unchecked	Unchecked	Unchecked	Unchecked	Checked	Unchecked	Unchecked	Unchecked	Unchecked	Unchecked	Unchecked	Checked	No	No	Yes	Yes	Unchecked	Unchecked	Unchecked	Checked	Unchecked	Unchecked	Unchecked	Checked	Checked	Unchecked	Unchecked	No	No	I dont know	I dont know	Yes	Yes	Medium risk	Medium risk	High risk	High risk	Medium risk	Low risk	High risk
54	katsho	Haa	6	7	Male	Secondary	Yes	No	No	Unchecked	Unchecked	Checked	Unchecked	Unchecked	Unchecked	Checked	Unchecked	Unchecked	Unchecked	Unchecked	Unchecked	No	Yes	Yes	I dont know	Unchecked	Checked	Unchecked	Unchecked	Unchecked	Unchecked	Unchecked	Unchecked	Unchecked	Unchecked	Checked	No	No	I dont know	Isolate infected animals	I dont know	I dont know	Low risk	Medium risk	High risk	Medium risk	Medium risk	High risk	High risk
56	katsho	Haa	7	5	Female	Primary	Yes	No	No	Unchecked	Unchecked	Unchecked	Unchecked	Checked	Unchecked	Unchecked	Unchecked	Unchecked	Unchecked	Unchecked	Checked	I dont know	I dont know	I dont know	I dont know	Checked	Unchecked	Unchecked	Unchecked	Unchecked	Unchecked	Unchecked	Checked	Unchecked	Unchecked	Unchecked	No	No	No	Isolate infected animals	Yes	Yes	Medium risk	Low risk	Low risk	High risk	High risk	Medium risk	High risk
60	kawang	Thimphu	4	3	Female	Primary	Yes	No	No	Checked	Checked	Checked	Checked	Unchecked	Unchecked	Checked	Checked	Checked	Checked	Checked	Unchecked	No	Yes	Yes	I dont know	Checked	Checked	Checked	Unchecked	Checked	Checked	Unchecked	Checked	Checked	Checked	Unchecked	No	Yes	No	Vaccination	I dont know	Yes	High risk	High risk	Medium risk	High risk	Medium risk	Medium risk	Medium risk
37	thimphu	Thimphu	6	10	Female	None	Yes	No	No	Unchecked	Unchecked	Unchecked	Checked	Unchecked	Unchecked	Checked	Unchecked	Unchecked	Unchecked	Unchecked	Unchecked	No	No	Yes	Yes	Checked	Unchecked	Unchecked	Unchecked	Unchecked	Unchecked	Unchecked	Unchecked	Unchecked	Unchecked	Checked	No	No	No	Isolate infected animals	Yes	Yes	Low risk	Low risk	High risk	High risk	Low risk	High risk	High risk
60	kawang	Thimphu	6	4	Female	None	Yes	No	No	Checked	Checked	Checked	Checked	Unchecked	Unchecked	Checked	Checked	Checked	Checked	Checked	Unchecked	No	Yes	Yes	No	Checked	Checked	Checked	Unchecked	Checked	Checked	Unchecked	Checked	Unchecked	Unchecked	Unchecked	No	No	No	Isolate infected animals	Yes	Yes	High risk	High risk	High risk	Medium risk	High risk	Medium risk	Medium risk
50	thimphu	Thimphu	5	5	Female	Primary	Yes	No	No	Unchecked	Unchecked	Checked	Unchecked	Unchecked	Unchecked	Checked	Unchecked	Unchecked	Unchecked	Unchecked	Unchecked	No	Yes	Yes	Yes	Unchecked	Checked	Unchecked	Unchecked	Unchecked	Checked	Unchecked	Unchecked	Unchecked	Unchecked	Unchecked	Yes	No	No	Vaccination	Yes	Yes	High risk	High risk	High risk	Medium risk	Medium risk	Medium risk	Medium risk
49	kawang	Thimphu	8	5	Female	None	No	No	No	Unchecked	Unchecked	Unchecked	Unchecked	Checked	Unchecked	Unchecked	Unchecked	Unchecked	Unchecked	Unchecked	Checked	No	Yes	Yes	I dont know	Checked	Checked	Checked	Unchecked	Checked	Checked	Unchecked	Checked	Checked	Checked	Unchecked	No	No	No	Isolate infected animals	No	No	High risk	High risk	High risk	High risk	High risk	Low risk	Low risk
63	thimphu	Thimphu	2	5	Male	None	Yes	Yes	Yes	Unchecked	Unchecked	Checked	Unchecked	Unchecked	Unchecked	Checked	Unchecked	Unchecked	Unchecked	Unchecked	Unchecked	No	Yes	Yes	Yes	Unchecked	Unchecked	Checked	Unchecked	Unchecked	Checked	Unchecked	Unchecked	Unchecked	Unchecked	Unchecked	No	No	No	Isolate infected animals	No	No	High risk	High risk	High risk	High risk	High risk	High risk	High risk
55	kawang	Thimphu	2	6	Female	None	No	No	No	Checked	Checked	Checked	Checked	Unchecked	Unchecked	Checked	Checked	Checked	Checked	Checked	Unchecked	No	Yes	Yes	Yes	Checked	Checked	Checked	Unchecked	Checked	Checked	Unchecked	Checked	Checked	Unchecked	Unchecked	No	No	No	Isolate infected animals	Yes	Yes	Low risk	Low risk	Low risk	High risk	Low risk	Low risk	Low risk
53	thimphu	Thimphu	5	3	Female	Primary	Yes	No	No	Unchecked	Unchecked	Checked	Unchecked	Unchecked	Unchecked	Unchecked	Unchecked	Unchecked	Unchecked	Checked	Unchecked	No	Yes	Yes	Yes	Checked	Unchecked	Unchecked	Unchecked	Unchecked	Unchecked	Checked	Unchecked	Unchecked	Unchecked	Unchecked	No	No	No	Isolate infected animals	Yes	Yes	Low risk	Low risk	Low risk	High risk	Medium risk	Medium risk	Medium risk
66	kawang	Thimphu	3	4	Male	Primary	Yes	No	No	Checked	Checked	Checked	Checked	Unchecked	Unchecked	Checked	Checked	Unchecked	Checked	Checked	Unchecked	No	Yes	Yes	I dont know	Checked	Checked	Checked	Unchecked	Unchecked	Checked	Unchecked	Unchecked	Unchecked	Unchecked	Unchecked	No	No	No	Isolate infected animals	I dont know	Yes	NA	NA	NA	NA	NA	NA	NA
83	thimphu	Thimphu	3	8	Female	None	Yes	No	No	Unchecked	Unchecked	Unchecked	Checked	Unchecked	Unchecked	Unchecked	Unchecked	Unchecked	Unchecked	Unchecked	Checked	No	Yes	Yes	I dont know	Unchecked	Unchecked	Unchecked	Checked	Unchecked	Unchecked	Unchecked	Unchecked	Unchecked	Unchecked	Checked	I dont know	No	No	Isolate infected animals	Yes	Yes	Low risk	Low risk	Low risk	High risk	High risk	Medium risk	Medium risk
73	kawang	Thimphu	4	4	Male	None	Yes	No	No	Checked	Checked	Checked	Checked	Unchecked	Unchecked	Checked	Checked	Checked	Checked	Checked	Unchecked	No	Yes	Yes	I dont know	Checked	Checked	Checked	Unchecked	Checked	Checked	Unchecked	Checked	Checked	Checked	Unchecked	No	No	No	Isolate infected animals	No	Yes	High risk	High risk	High risk	High risk	Medium risk	Medium risk	High risk
73	thimphu	Thimphu	4	4	Female	None	Yes	Yes	Yes	Unchecked	Unchecked	Unchecked	Checked	Unchecked	Unchecked	Unchecked	Unchecked	Unchecked	Unchecked	Checked	Unchecked	No	Yes	Yes	Yes	Unchecked	Unchecked	Checked	Unchecked	Unchecked	Unchecked	Checked	Unchecked	Unchecked	Unchecked	Unchecked	No	No	No	Vaccination	Yes	Yes	Low risk	Low risk	High risk	High risk	Low risk	Low risk	Medium risk
53	kawang	Thimphu	3	2	Male	Primary	Yes	No	No	Checked	Checked	Checked	Checked	Unchecked	Unchecked	Checked	Checked	Checked	Checked	Checked	Unchecked	No	Yes	Yes	Yes	Checked	Checked	Checked	Unchecked	Unchecked	Checked	Unchecked	Checked	Checked	Checked	Unchecked	I dont know	I dont know	I dont know	Vaccination	I dont know	Yes	High risk	High risk	High risk	High risk	High risk	High risk	High risk
73	thimphu	Thimphu	4	19	Male	None	Yes	No	No	Unchecked	Unchecked	Unchecked	Checked	Unchecked	Unchecked	Unchecked	Unchecked	Unchecked	Unchecked	Checked	Unchecked	No	Yes	Yes	Yes	Unchecked	Unchecked	Checked	Unchecked	Unchecked	Unchecked	Unchecked	Unchecked	Unchecked	Unchecked	Checked	No	No	No	Vaccination	Yes	Yes	Low risk	Low risk	High risk	High risk	Medium risk	Medium risk	Medium risk
51	kawang	Thimphu	3	8	Male	Secondary	Yes	No	No	Checked	Checked	Checked	Checked	Unchecked	Unchecked	Checked	Checked	Checked	Checked	Checked	Unchecked	No	Yes	Yes	I dont know	Checked	Checked	Checked	Unchecked	Checked	Checked	Unchecked	Checked	Checked	Checked	Unchecked	No	No	No	Vaccination	I dont know	Yes	High risk	High risk	High risk	High risk	Medium risk	Medium risk	High risk
21	thimphu	Thimphu	10	2	Male	Secondary	No	No	No	Unchecked	Unchecked	Unchecked	Unchecked	Checked	Checked	Unchecked	Unchecked	Unchecked	Unchecked	Unchecked	Unchecked	No	Yes	No	Yes	Unchecked	Unchecked	Unchecked	Checked	Unchecked	Unchecked	Unchecked	Unchecked	Unchecked	Unchecked	Checked	No	No	I dont know	Isolate infected animals	No	No	Low risk	Low risk	High risk	High risk	High risk	High risk	Medium risk
61	kawang	Thimphu	4	6	Male	None	Yes	No	No	Checked	Checked	Checked	Checked	Unchecked	Unchecked	Unchecked	Unchecked	Unchecked	Checked	Checked	Unchecked	No	Yes	Yes	I dont know	Checked	Checked	Checked	Unchecked	Unchecked	Checked	Unchecked	Unchecked	Unchecked	Unchecked	Unchecked	No	No	No	Isolate infected animals	Yes	Yes	High risk	High risk	High risk	High risk	High risk	High risk	High risk
27	thimphu	Thimphu	6	3	Male	Secondary	No	No	No	Unchecked	Checked	Unchecked	Unchecked	Unchecked	Unchecked	Checked	Unchecked	Unchecked	Unchecked	Unchecked	Unchecked	NA	Yes	Yes	I dont know	Unchecked	Unchecked	Unchecked	Checked	Unchecked	Unchecked	Unchecked	Unchecked	Unchecked	Unchecked	Checked	No	I dont know	No	I dont know	I dont know	Yes	Medium risk	Low risk	Medium risk	High risk	High risk	Medium risk	Medium risk
50	kawang	Thimphu	4	7	Female	None	No	No	No	Checked	Checked	Checked	Checked	Unchecked	Unchecked	Unchecked	Unchecked	Unchecked	Unchecked	Unchecked	Checked	No	Yes	Yes	Yes	Checked	Checked	Checked	Unchecked	Unchecked	Unchecked	Unchecked	Unchecked	Unchecked	Unchecked	Checked	No	No	No	Vaccination	I dont know	Yes	High risk	High risk	High risk	High risk	High risk	High risk	High risk
21	thimphu	Thimphu	4	5	Male	Tertiary	No	No	No	Unchecked	Checked	Unchecked	Unchecked	Unchecked	Checked	Unchecked	Unchecked	Unchecked	Unchecked	Unchecked	Unchecked	No	Yes	Yes	Yes	Checked	Unchecked	Unchecked	Unchecked	Checked	Unchecked	Unchecked	Unchecked	Unchecked	Unchecked	Unchecked	No	No	No	Isolate infected animals	Yes	Yes	Low risk	Medium risk	High risk	Low risk	Low risk	Medium risk	Medium risk
43	thimphu	Thimphu	4	1	Female	None	No	No	No	Unchecked	Unchecked	Unchecked	Checked	Unchecked	Unchecked	Unchecked	Checked	Unchecked	Unchecked	Unchecked	Unchecked	No	Yes	Yes	Yes	Unchecked	Unchecked	Checked	Unchecked	Unchecked	Checked	Unchecked	Unchecked	Unchecked	Unchecked	Unchecked	No	No	No	Isolate infected animals	Yes	No	Low risk	Low risk	Low risk	High risk	Low risk	Low risk	Medium risk
72	kawang	Thimphu	7	8	Male	None	Yes	No	No	Checked	Checked	Checked	Checked	Unchecked	Checked	Checked	Checked	Checked	Checked	Checked	Unchecked	No	Yes	Yes	Yes	Checked	Checked	Checked	Unchecked	Checked	Checked	Checked	Checked	Checked	Checked	Unchecked	No	Yes	No	Isolate infected animals	Yes	Yes	Low risk	Low risk	Medium risk	High risk	Medium risk	Medium risk	Low risk
49	kawang	Thimphu	3	5	Male	Primary	No	No	Yes	Checked	Checked	Checked	Checked	Unchecked	Unchecked	Checked	Checked	Checked	Checked	Checked	Unchecked	No	I dont know	Yes	Yes	Checked	Checked	Checked	Unchecked	Checked	Checked	Checked	Checked	Checked	Checked	Unchecked	No	No	No	Culling	No	Yes	Medium risk	Medium risk	Medium risk	High risk	High risk	High risk	High risk
58	kawang	Thimphu	3	4	Female	None	Yes	No	No	Checked	Checked	Checked	Checked	Unchecked	Unchecked	Checked	Checked	Checked	Checked	Checked	Unchecked	No	No	Yes	Yes	Checked	Checked	Checked	Unchecked	Checked	Checked	Checked	Checked	Checked	Checked	Unchecked	No	No	No	Isolate infected animals	No	Yes	Medium risk	Medium risk	Medium risk	High risk	High risk	High risk	High risk
38	kawang	Thimphu	2	13	Female	None	Yes	No	No	Checked	Checked	Checked	Checked	Unchecked	Unchecked	Checked	Checked	Checked	Checked	Checked	Unchecked	No	No	Yes	Yes	Checked	Checked	Checked	Unchecked	Checked	Checked	Checked	Checked	Checked	Checked	Unchecked	No	No	No	Isolate infected animals	No	Yes	Medium risk	Medium risk	Medium risk	High risk	High risk	High risk	High risk
59	kawang	Thimphu	6	8	Male	Monastic/Non-formal education	No	No	No	Checked	Checked	Checked	Checked	Unchecked	Unchecked	Checked	Checked	Checked	Checked	Checked	Unchecked	No	No	Yes	Yes	Checked	Checked	Checked	Unchecked	Checked	Checked	Checked	Checked	Checked	Checked	Unchecked	No	No	No	Vaccination	No	Yes	Medium risk	Medium risk	Medium risk	High risk	High risk	High risk	High risk
67	kawang	Thimphu	3	2	Female	Primary	Yes	No	No	Checked	Checked	Checked	Checked	Unchecked	Unchecked	Checked	Checked	Checked	Checked	Checked	Checked	No	No	Yes	Yes	Checked	Checked	Checked	Unchecked	Checked	Checked	Checked	Checked	Checked	Checked	Unchecked	No	No	No	Vaccination	No	Yes	Medium risk	Medium risk	Medium risk	High risk	High risk	High risk	High risk
56	kawang	Thimphu	5	2	Female	Monastic/Non-formal education	Yes	No	Yes	Checked	Checked	Checked	Checked	Unchecked	Unchecked	Checked	Checked	Checked	Checked	Checked	Unchecked	No	No	Yes	Yes	Checked	Checked	Checked	Unchecked	Checked	Checked	Checked	Checked	Checked	Checked	Unchecked	No	No	No	Vaccination	No	Yes	High risk	High risk	Medium risk	High risk	High risk	High risk	High risk
56	kawang	Thimphu	1	3	Female	None	Yes	No	Yes	Checked	Checked	Checked	Checked	Unchecked	Checked	Checked	Checked	Checked	Checked	Checked	Unchecked	No	No	Yes	Yes	Checked	Checked	Checked	Unchecked	Checked	Checked	Checked	Checked	Checked	Checked	Unchecked	No	No	No	Isolate infected animals	No	Yes	Medium risk	Medium risk	Medium risk	High risk	High risk	High risk	High risk
70	kawang	Thimphu	5	8	Male	Monastic/Non-formal education	No	No	No	Checked	Checked	Checked	Checked	Unchecked	Checked	Checked	Checked	Checked	Checked	Checked	Unchecked	No	No	Yes	Yes	Checked	Checked	Checked	Unchecked	Checked	Checked	Checked	Checked	Checked	Checked	Unchecked	No	No	No	Isolate infected animals	Yes	Yes	Medium risk	Medium risk	Medium risk	High risk	High risk	High risk	High risk
47	kawang	Thimphu	4	6	Female	None	Yes	No	No	Checked	Checked	Checked	Checked	Unchecked	Checked	Checked	Checked	Checked	Checked	Checked	Unchecked	No	No	Yes	Yes	Checked	Checked	Checked	Unchecked	Checked	Checked	Checked	Checked	Checked	Checked	Unchecked	No	No	No	Isolate infected animals	No	Yes	High risk	High risk	High risk	High risk	High risk	High risk	High risk
54	katsho	Haa	5	6	Male	Primary	Yes	No	No	Unchecked	Unchecked	Unchecked	Unchecked	Checked	Unchecked	Unchecked	Unchecked	Unchecked	Unchecked	Unchecked	Checked	No	No	Yes	Yes	Unchecked	Unchecked	Unchecked	Checked	Unchecked	Unchecked	Unchecked	Checked	Checked	Unchecked	Unchecked	No	No	I dont know	I dont know	Yes	Yes	Medium risk	Medium risk	High risk	High risk	Medium risk	Low risk	High risk
54	katsho	Haa	6	7	Male	Secondary	Yes	No	No	Unchecked	Unchecked	Checked	Unchecked	Unchecked	Unchecked	Checked	Unchecked	Unchecked	Unchecked	Unchecked	Unchecked	No	Yes	Yes	I dont know	Unchecked	Checked	Unchecked	Unchecked	Unchecked	Unchecked	Unchecked	Unchecked	Unchecked	Unchecked	Checked	No	No	I dont know	Isolate infected animals	I dont know	I dont know	Low risk	Medium risk	High risk	Medium risk	Medium risk	High risk	High risk
56	katsho	Haa	7	5	Female	Primary	Yes	No	No	Unchecked	Unchecked	Unchecked	Unchecked	Checked	Unchecked	Unchecked	Unchecked	Unchecked	Unchecked	Unchecked	Checked	I dont know	I dont know	I dont know	I dont know	Checked	Unchecked	Unchecked	Unchecked	Unchecked	Unchecked	Unchecked	Checked	Unchecked	Unchecked	Unchecked	No	No	No	Isolate infected animals	Yes	Yes	Medium risk	Low risk	Low risk	High risk	High risk	Medium risk	High risk
37	katsho	Haa	5	4	Female	None	No	No	No	Unchecked	Unchecked	Unchecked	Unchecked	Checked	Unchecked	Unchecked	Unchecked	Unchecked	Unchecked	Unchecked	Checked	No	Yes	Yes	I dont know	Unchecked	Unchecked	Unchecked	Checked	Unchecked	Unchecked	Unchecked	Unchecked	Unchecked	Unchecked	Checked	No	I dont know	I dont know	Isolate infected animals	I dont know	Yes	High risk	Medium risk	High risk	High risk	Medium risk	Medium risk	High risk
53	katsho	Haa	5	6	Female	None	No	No	No	Unchecked	Unchecked	Checked	Unchecked	Checked	Unchecked	Checked	Unchecked	Unchecked	Unchecked	Checked	Unchecked	No	Yes	Yes	I dont know	Unchecked	Unchecked	Unchecked	Checked	Unchecked	Unchecked	Unchecked	Unchecked	Checked	Unchecked	Unchecked	I dont know	I dont know	I dont know	Isolate infected animals	Yes	I dont know	Medium risk	Medium risk	High risk	High risk	High risk	Medium risk	High risk
45	katsho	Haa	4	5	Female	None	Yes	No	No	Unchecked	Unchecked	Unchecked	Unchecked	Checked	Unchecked	Unchecked	Unchecked	Unchecked	Unchecked	Unchecked	Checked	No	I dont know	Yes	I dont know	Unchecked	Unchecked	Unchecked	Checked	Unchecked	Unchecked	Unchecked	Checked	Unchecked	Unchecked	Unchecked	No	No	I dont know	Vaccination	I dont know	Yes	High risk	High risk	High risk	Medium risk	Medium risk	Low risk	Medium risk
42	katsho	Haa	4	11	Female	None	No	No	No	Unchecked	Unchecked	Unchecked	Unchecked	Checked	Unchecked	Checked	Unchecked	Unchecked	Checked	Checked	Unchecked	No	Yes	Yes	I dont know	Unchecked	Unchecked	Unchecked	Checked	Unchecked	Unchecked	Unchecked	Unchecked	Unchecked	Unchecked	Checked	No	No	I dont know	Isolate infected animals	I dont know	I dont know	High risk	High risk	High risk	High risk	High risk	High risk	High risk
28	katsho	Haa	8	10	Female	Tertiary	No	No	No	Unchecked	Unchecked	Unchecked	Unchecked	Checked	Unchecked	Checked	Unchecked	Unchecked	Checked	Checked	Unchecked	No	No	Yes	No	Checked	Checked	Unchecked	Unchecked	Unchecked	Unchecked	Unchecked	Checked	Checked	Unchecked	Unchecked	No	No	No	Vaccination	Yes	Yes	High risk	High risk	High risk	High risk	High risk	Low risk	High risk
30	katsho	Haa	6	7	Female	Secondary	No	No	No	Unchecked	Unchecked	Unchecked	Unchecked	Checked	Unchecked	Unchecked	Unchecked	Unchecked	Unchecked	Unchecked	Checked	No	Yes	Yes	Yes	Unchecked	Unchecked	Unchecked	Checked	Unchecked	Checked	Unchecked	Checked	Unchecked	Unchecked	Unchecked	No	No	No	I dont know	Yes	Yes	High risk	High risk	High risk	High risk	High risk	High risk	High risk
56	katsho	Haa	2	4	Female	None	Yes	No	No	Unchecked	Unchecked	Unchecked	Unchecked	Checked	Unchecked	Checked	Unchecked	Unchecked	Checked	Checked	Unchecked	No	I dont know	Yes	Yes	Unchecked	Unchecked	Unchecked	Checked	Unchecked	Unchecked	Unchecked	Checked	Unchecked	Unchecked	Unchecked	No	I dont know	No	Vaccination	Yes	I dont know	High risk	High risk	High risk	High risk	Medium risk	Medium risk	High risk
76	katsho	Haa	3	60	Female	None	Yes	No	No	Unchecked	Checked	Unchecked	Unchecked	Unchecked	Unchecked	Unchecked	Unchecked	Unchecked	Unchecked	Unchecked	Checked	No	No	Yes	I dont know	Unchecked	Unchecked	Unchecked	Checked	Unchecked	Unchecked	Unchecked	Unchecked	Unchecked	Unchecked	Checked	No	I dont know	I dont know	Vaccination	Yes	I dont know	Low risk	Low risk	Medium risk	High risk	Low risk	Medium risk	High risk
61	chang	Thimphu	2	3	Male	Primary	Yes	No	No	Checked	Checked	Unchecked	Unchecked	Unchecked	Unchecked	Checked	Checked	Checked	Checked	Checked	Unchecked	No	Yes	Yes	I dont know	Checked	Unchecked	Checked	Unchecked	Unchecked	Checked	Unchecked	Unchecked	Unchecked	Unchecked	Unchecked	No	No	No	Isolate infected animals	I dont know	Yes	High risk	Medium risk	High risk	High risk	Low risk	High risk	Medium risk
39	thimphu	Thimphu	4	3	Male	None	Yes	No	No	Unchecked	Unchecked	Checked	Unchecked	Unchecked	Unchecked	Unchecked	Unchecked	Unchecked	Checked	Unchecked	Unchecked	No	Yes	Yes	I dont know	Checked	Unchecked	Unchecked	Unchecked	Unchecked	Checked	Unchecked	Unchecked	Unchecked	Unchecked	Unchecked	I dont know	Yes	No	Vaccination	No	No	High risk	Low risk	High risk	High risk	Low risk	Low risk	Medium risk
29	chang	Thimphu	10	10	Female	Secondary	No	No	No	Checked	Checked	Checked	Checked	Unchecked	Unchecked	Checked	Checked	Unchecked	Checked	Checked	Unchecked	No	Yes	Yes	I dont know	Checked	Checked	Checked	Unchecked	Unchecked	Checked	Unchecked	Checked	Checked	Checked	Unchecked	No	No	No	Isolate infected animals	Yes	Yes	Medium risk	Low risk	Low risk	High risk	Medium risk	Medium risk	High risk
44	chang	Thimphu	5	2	Male	Primary	Yes	No	No	Unchecked	Unchecked	Checked	Checked	Unchecked	Unchecked	Checked	Checked	Checked	Checked	Checked	Unchecked	No	No	Yes	Yes	Checked	Checked	Checked	Unchecked	Checked	Checked	Checked	Checked	Checked	Checked	Unchecked	No	No	No	Isolate infected animals	No	Yes	Medium risk	Medium risk	Medium risk	High risk	High risk	High risk	High risk
18	chang	Thimphu	5	8	Male	Secondary	No	No	Yes	Unchecked	Checked	Checked	Checked	Unchecked	Unchecked	Checked	Checked	Checked	Checked	Checked	Unchecked	No	I dont know	Yes	Yes	Checked	Checked	Checked	Unchecked	Checked	Checked	Checked	Checked	Checked	Checked	Unchecked	No	No	No	Isolate infected animals	Yes	Yes	High risk	High risk	High risk	High risk	High risk	High risk	High risk
20	thimphu	Thimphu	5	4	Male	Tertiary	No	No	No	Unchecked	Unchecked	Unchecked	Unchecked	Checked	Unchecked	Unchecked	Checked	Unchecked	Unchecked	Unchecked	Unchecked	No	Yes	Yes	Yes	Checked	Unchecked	Unchecked	Unchecked	Unchecked	Checked	Unchecked	Unchecked	Unchecked	Unchecked	Unchecked	No	No	No	Isolate infected animals	I dont know	Yes	High risk	High risk	High risk	High risk	High risk	High risk	Medium risk
42	chang	Thimphu	3	3	Female	None	Yes	No	No	Checked	Checked	Checked	Checked	Unchecked	Unchecked	Checked	Checked	Unchecked	Checked	Checked	Unchecked	No	Yes	Yes	I dont know	Checked	Unchecked	Checked	Unchecked	Checked	Checked	Unchecked	Checked	Unchecked	Unchecked	Unchecked	No	No	No	Isolate infected animals	I dont know	Yes	High risk	High risk	High risk	High risk	High risk	Low risk	High risk
30	thimphu	Thimphu	6	5	Female	Secondary	Yes	No	No	Unchecked	Unchecked	Unchecked	Checked	Unchecked	Unchecked	Checked	Unchecked	Unchecked	Unchecked	Unchecked	Unchecked	Yes	Yes	Yes	Yes	Unchecked	Checked	Unchecked	Unchecked	Unchecked	Unchecked	Unchecked	Unchecked	Unchecked	Unchecked	Checked	Yes	No	No	Isolate infected animals	Yes	Yes	High risk	High risk	High risk	High risk	Medium risk	Medium risk	Medium risk
35	chang	Thimphu	4	7	Female	None	Yes	No	No	Checked	Checked	Checked	Checked	Unchecked	Checked	Checked	Checked	Unchecked	Checked	Checked	Unchecked	No	Yes	Yes	I dont know	Checked	Checked	Checked	Unchecked	Unchecked	Checked	Unchecked	Unchecked	Checked	Checked	Unchecked	I dont know	No	No	Isolate infected animals	No	Yes	High risk	High risk	High risk	High risk	Low risk	Low risk	High risk
37	thimphu	Thimphu	5	2	Female	Primary	No	No	No	Unchecked	Checked	Unchecked	Unchecked	Unchecked	Unchecked	Checked	Unchecked	Unchecked	Unchecked	Unchecked	Unchecked	No	Yes	Yes	Yes	Checked	Unchecked	Unchecked	Unchecked	Unchecked	Checked	Unchecked	Unchecked	Unchecked	Unchecked	Unchecked	No	No	No	Vaccination	Yes	Yes	Low risk	Medium risk	High risk	Medium risk	High risk	High risk	High risk
46	chang	Thimphu	3	5	Female	Secondary	Yes	Yes	No	Unchecked	Checked	Checked	Checked	Unchecked	Unchecked	Checked	Checked	Checked	Checked	Checked	Unchecked	No	I dont know	Yes	Yes	Checked	Checked	Checked	Unchecked	Checked	Checked	Checked	Checked	Checked	Checked	Unchecked	No	No	No	Isolate infected animals	Yes	Yes	Low risk	Low risk	Low risk	Low risk	Low risk	Low risk	Low risk
57	chang	Thimphu	4	5	Male	Monastic/Non-formal education	Yes	No	No	Checked	Checked	Checked	Checked	Unchecked	Unchecked	Checked	Checked	Checked	Checked	Checked	Unchecked	No	No	Yes	Yes	Checked	Checked	Checked	Unchecked	Checked	Checked	Checked	Checked	Checked	Checked	Unchecked	No	No	No	Isolate infected animals	No	Yes	Medium risk	Medium risk	Medium risk	High risk	High risk	High risk	High risk
62	chang	Thimphu	4	7	Female	Primary	No	Yes	No	Checked	Checked	Checked	Checked	Unchecked	Unchecked	Checked	Checked	Checked	Checked	Checked	Unchecked	No	No	Yes	Yes	Checked	Checked	Checked	Unchecked	Checked	Checked	Checked	Checked	Checked	Checked	Unchecked	No	No	I dont know	Isolate infected animals	No	Yes	Medium risk	Medium risk	Medium risk	High risk	High risk	High risk	High risk
39	mewang	Thimphu	4	1	Female	Primary	No	No	No	Checked	Checked	Checked	Checked	Unchecked	Unchecked	Checked	Checked	Unchecked	Checked	Checked	Unchecked	No	Yes	Yes	No	Checked	Unchecked	Unchecked	Unchecked	Checked	Checked	Unchecked	Checked	Unchecked	Unchecked	Unchecked	No	No	No	Isolate infected animals	Yes	Yes	Medium risk	Medium risk	High risk	High risk	Low risk	Medium risk	High risk
73	thimphu	Thimphu	8	6	Female	None	Yes	No	No	Unchecked	Unchecked	Unchecked	Checked	Unchecked	Unchecked	Unchecked	Unchecked	Unchecked	Checked	Unchecked	Unchecked	No	Yes	Yes	Yes	Unchecked	Checked	Unchecked	Unchecked	Unchecked	Unchecked	Unchecked	Unchecked	Unchecked	Unchecked	Checked	No	No	No	Vaccination	Yes	Yes	High risk	Low risk	High risk	High risk	High risk	High risk	High risk
34	thimphu	Thimphu	4	9	Male	Primary	Yes	No	No	Unchecked	Checked	Unchecked	Unchecked	Unchecked	Unchecked	Checked	Unchecked	Unchecked	Unchecked	Unchecked	Unchecked	No	Yes	Yes	Yes	Unchecked	Unchecked	Checked	Unchecked	Unchecked	Checked	Unchecked	Unchecked	Unchecked	Unchecked	Unchecked	No	Yes	No	Isolate infected animals	Yes	No	Low risk	Medium risk	High risk	High risk	Medium risk	Low risk	High risk
74	mewang	Thimphu	6	3	Male	None	Yes	No	No	Checked	Checked	Checked	Checked	Unchecked	Unchecked	Checked	Checked	Checked	Checked	Checked	Unchecked	No	Yes	Yes	No	Checked	Checked	Unchecked	Unchecked	Checked	Checked	Checked	Checked	Checked	Unchecked	Unchecked	No	Yes	No	Isolate infected animals	No	Yes	High risk	High risk	High risk	High risk	Low risk	High risk	Low risk
52	dopshari	Paro	4	5	Female	None	Yes	No	No	Unchecked	Unchecked	Unchecked	Unchecked	Checked	Unchecked	Unchecked	Unchecked	Unchecked	Unchecked	Unchecked	Checked	I dont know	I dont know	Yes	Yes	Unchecked	Unchecked	Unchecked	Checked	Unchecked	Unchecked	Unchecked	Unchecked	Unchecked	Unchecked	Checked	No	No	No	Isolate infected animals	Yes	Yes	Medium risk	Medium risk	Medium risk	High risk	Medium risk	Low risk	Medium risk
45	thimphu	Thimphu	3	6	Male	None	Yes	No	No	Unchecked	Checked	Unchecked	Unchecked	Unchecked	Unchecked	Unchecked	Unchecked	Unchecked	Checked	Unchecked	Unchecked	No	Yes	Yes	Yes	Checked	Unchecked	Unchecked	Unchecked	Unchecked	Checked	Unchecked	Unchecked	Unchecked	Unchecked	Unchecked	No	No	No	Isolate infected animals	Yes	Yes	Medium risk	Medium risk	High risk	Medium risk	Medium risk	Medium risk	Medium risk
56	mewang	Thimphu	5	9	Male	None	Yes	No	No	Checked	Checked	Checked	Checked	Unchecked	Checked	Checked	Checked	Checked	Checked	Checked	Unchecked	No	Yes	Yes	Yes	Checked	Checked	Checked	Unchecked	Checked	Checked	Unchecked	Checked	Unchecked	Checked	Unchecked	No	No	No	Isolate infected animals	I dont know	Yes	High risk	High risk	High risk	High risk	Low risk	Low risk	High risk
40	thimphu	Thimphu	4	7	Male	Primary	No	No	No	Unchecked	Unchecked	Unchecked	Checked	Unchecked	Unchecked	Unchecked	Unchecked	Unchecked	Checked	Unchecked	Unchecked	No	No	Yes	Yes	Unchecked	Unchecked	Checked	Unchecked	Unchecked	Unchecked	Unchecked	Unchecked	Unchecked	Checked	Unchecked	No	No	No	Isolate infected animals	Yes	No	Medium risk	High risk	High risk	High risk	High risk	High risk	High risk
35	thimphu	Thimphu	7	2	Female	None	No	No	No	Unchecked	Unchecked	Unchecked	Checked	Unchecked	Unchecked	Unchecked	Unchecked	Unchecked	Unchecked	Checked	Unchecked	No	Yes	Yes	Yes	Checked	Unchecked	Unchecked	Unchecked	Unchecked	Unchecked	Unchecked	Unchecked	Checked	Unchecked	Unchecked	No	Yes	No	Isolate infected animals	Yes	Yes	High risk	High risk	High risk	High risk	Medium risk	High risk	High risk
38	mewang	Thimphu	2	2	Male	None	No	No	No	Checked	Checked	Checked	Checked	Unchecked	Unchecked	Checked	Checked	Checked	Checked	Checked	Unchecked	No	Yes	Yes	Yes	Checked	Checked	Checked	Unchecked	Checked	Checked	Unchecked	Checked	Checked	Checked	Unchecked	No	No	No	Isolate infected animals	No	Yes	High risk	High risk	High risk	High risk	High risk	High risk	High risk
39	thimphu	Thimphu	5	4	Female	Primary	No	No	No	Unchecked	Unchecked	Unchecked	Checked	Unchecked	Unchecked	Unchecked	Unchecked	Checked	Unchecked	Unchecked	Unchecked	No	Yes	Yes	I dont know	Unchecked	Checked	Unchecked	Unchecked	Unchecked	Unchecked	Checked	Unchecked	Unchecked	Unchecked	Unchecked	No	No	No	Vaccination	Yes	Yes	Low risk	Medium risk	High risk	High risk	Medium risk	Medium risk	Medium risk
30	thimphu	Thimphu	5	9	Female	None	No	No	No	Unchecked	Unchecked	Unchecked	Checked	Unchecked	Unchecked	Unchecked	Unchecked	Unchecked	Unchecked	Checked	Unchecked	No	Yes	Yes	Yes	Unchecked	Unchecked	Checked	Unchecked	Unchecked	Unchecked	Unchecked	Checked	Unchecked	Unchecked	Unchecked	I dont know	Yes	No	Isolate infected animals	Yes	Yes	Medium risk	Medium risk	High risk	High risk	Medium risk	Medium risk	Medium risk
47	mewang	Thimphu	3	9	Female	None	No	No	No	Unchecked	Unchecked	Unchecked	Unchecked	Checked	Unchecked	Unchecked	Unchecked	Unchecked	Unchecked	Unchecked	Checked	No	Yes	Yes	I dont know	Unchecked	Unchecked	Checked	Unchecked	Unchecked	Checked	Unchecked	Unchecked	Unchecked	Unchecked	Checked	No	No	No	Isolate infected animals	I dont know	Yes	High risk	High risk	High risk	High risk	High risk	High risk	Medium risk
63	mewang	Thimphu	5	10	Female	None	Yes	No	No	Unchecked	Checked	Checked	Checked	Unchecked	Unchecked	Checked	Checked	Unchecked	Checked	Checked	Unchecked	No	Yes	Yes	Yes	Checked	Checked	Checked	Unchecked	Checked	Checked	Unchecked	Checked	Checked	Unchecked	Unchecked	No	No	No	Isolate infected animals	I dont know	Yes	High risk	High risk	High risk	High risk	High risk	High risk	High risk
49	thimphu	Thimphu	7	7	Female	None	Yes	No	No	Unchecked	Unchecked	Unchecked	Checked	Unchecked	Unchecked	Unchecked	Unchecked	Unchecked	Unchecked	Unchecked	Checked	No	No	Yes	I dont know	Unchecked	Checked	Unchecked	Unchecked	Unchecked	Checked	Unchecked	Unchecked	Unchecked	Unchecked	Unchecked	No	No	No	Isolate infected animals	Yes	Yes	Medium risk	Low risk	High risk	High risk	Medium risk	Medium risk	Medium risk
27	thimphu	Thimphu	6	4	Male	Secondary	No	No	No	Unchecked	Unchecked	Checked	Unchecked	Unchecked	Unchecked	Unchecked	Checked	Unchecked	Unchecked	Unchecked	Unchecked	No	Yes	Yes	I dont know	Unchecked	Checked	Unchecked	Unchecked	Unchecked	Unchecked	Unchecked	Checked	Unchecked	Unchecked	Unchecked	No	No	No	Isolate infected animals	Yes	Yes	High risk	High risk	High risk	High risk	High risk	High risk	High risk
48	mewang	Thimphu	3	7	Female	None	Yes	No	No	Checked	Checked	Checked	Checked	Unchecked	Unchecked	Checked	Checked	Checked	Checked	Checked	Unchecked	No	Yes	Yes	I dont know	Checked	Checked	Checked	Unchecked	Checked	Checked	Unchecked	Checked	Checked	Unchecked	Unchecked	No	No	No	Isolate infected animals	No	Yes	Medium risk	Medium risk	Medium risk	High risk	Medium risk	Medium risk	High risk
63	mewang	Thimphu	5	7	Female	None	Yes	No	No	Checked	Checked	Checked	Checked	Unchecked	Checked	Checked	Checked	Checked	Checked	Checked	Unchecked	No	No	Yes	Yes	Checked	Checked	Checked	Unchecked	Checked	Checked	Checked	Checked	Checked	Checked	Unchecked	No	No	No	Isolate infected animals	Yes	Yes	Low risk	Low risk	Low risk	Low risk	Low risk	Low risk	Low risk
62	mewang	Thimphu	6	6	Female	None	Yes	No	No	Checked	Checked	Checked	Checked	Unchecked	Unchecked	Checked	Checked	Checked	Checked	Checked	Unchecked	No	No	Yes	Yes	Checked	Checked	Checked	Unchecked	Checked	Checked	Checked	Checked	Checked	Checked	Unchecked	No	No	No	Isolate infected animals	Yes	Yes	Medium risk	Medium risk	Medium risk	High risk	High risk	Medium risk	Medium risk
53	mewang	Thimphu	7	9	Male	None	Yes	No	No	Checked	Checked	Checked	Checked	Unchecked	Unchecked	Checked	Checked	Checked	Checked	Checked	Unchecked	No	No	Yes	Yes	Checked	Checked	Checked	Unchecked	Checked	Checked	Checked	Checked	Checked	Checked	Unchecked	No	No	No	Isolate infected animals	Yes	Yes	Medium risk	Medium risk	Medium risk	High risk	High risk	High risk	High risk
62	mewang	Thimphu	4	7	Male	None	Yes	No	No	Checked	Checked	Checked	Checked	Unchecked	Unchecked	Checked	Checked	Checked	Checked	Checked	Unchecked	No	No	Yes	Yes	Checked	Checked	Checked	Unchecked	Checked	Checked	Unchecked	Checked	Checked	Unchecked	Unchecked	No	No	No	Isolate infected animals	Yes	Yes	Medium risk	Medium risk	Medium risk	High risk	High risk	High risk	High risk
21	mewang	Thimphu	5	7	Female	Secondary	No	No	No	Checked	Checked	Checked	Checked	Unchecked	Unchecked	Checked	Checked	Checked	Checked	Checked	Unchecked	No	No	Yes	Yes	Checked	Checked	Checked	Unchecked	Checked	Checked	Checked	Checked	Checked	Checked	Unchecked	No	No	No	I dont know	I dont know	Yes	Low risk	Low risk	Low risk	High risk	High risk	High risk	High risk
21	mewang	Thimphu	5	8	Female	Tertiary	No	No	No	Checked	Checked	Checked	Checked	Unchecked	Unchecked	Checked	Checked	Checked	Checked	Checked	Unchecked	No	No	Yes	Yes	Checked	Checked	Checked	Unchecked	Checked	Checked	Checked	Checked	Checked	Checked	Unchecked	No	No	No	Isolate infected animals	No	No	Low risk	Low risk	Low risk	High risk	High risk	High risk	High risk
33	mewang	Thimphu	4	4	Female	Primary	No	No	No	Checked	Checked	Checked	Checked	Unchecked	Unchecked	Checked	Checked	Checked	Checked	Checked	Unchecked	No	No	Yes	Yes	Checked	Checked	Checked	Unchecked	Checked	Checked	Unchecked	Checked	Checked	Checked	Unchecked	No	No	No	Isolate infected animals	I dont know	Yes	Low risk	Low risk	NA	High risk	High risk	High risk	Medium risk
32	mewang	Thimphu	4	4	Female	None	Yes	No	No	Checked	Checked	Checked	Checked	Unchecked	Unchecked	Checked	Checked	Checked	Checked	Checked	Unchecked	No	No	Yes	Yes	Checked	Checked	Checked	Unchecked	Checked	Checked	Checked	Checked	Checked	Checked	Unchecked	No	No	No	Isolate infected animals	Yes	Yes	Low risk	Low risk	Low risk	High risk	High risk	High risk	High risk
43	mewang	Thimphu	6	4	Female	None	Yes	No	No	Checked	Checked	Checked	Checked	Unchecked	Unchecked	Checked	Checked	Checked	Checked	Checked	Unchecked	No	No	Yes	Yes	Checked	Checked	Checked	Unchecked	Checked	Checked	Checked	Checked	Checked	Checked	Unchecked	No	No	No	Isolate infected animals	Yes	Yes	Medium risk	Medium risk	Medium risk	High risk	High risk	High risk	High risk
19	mewang	Thimphu	6	12	Female	Secondary	No	No	No	Checked	Checked	Checked	Checked	Unchecked	Unchecked	Checked	Checked	Checked	Checked	Checked	Unchecked	No	No	Yes	Yes	Checked	Checked	Checked	Unchecked	Checked	Checked	Unchecked	Checked	Checked	Unchecked	Unchecked	No	No	No	Isolate infected animals	No	Yes	Medium risk	Medium risk	Medium risk	High risk	High risk	Medium risk	Medium risk
26	thimphu	Thimphu	5	5	Female	Secondary	No	Yes	No	Checked	Unchecked	Unchecked	Unchecked	Unchecked	Unchecked	Unchecked	Unchecked	Unchecked	Checked	Unchecked	Unchecked	No	Yes	Yes	Yes	Unchecked	Checked	Unchecked	Unchecked	Unchecked	Checked	Unchecked	Unchecked	Unchecked	Unchecked	Unchecked	No	Yes	No	Isolate infected animals	Yes	Yes	Low risk	Low risk	Medium risk	Low risk	Low risk	High risk	High risk
44	thimphu	Thimphu	4	4	Female	None	Yes	No	No	Unchecked	Unchecked	Unchecked	Unchecked	Checked	Unchecked	Checked	Unchecked	Unchecked	Unchecked	Unchecked	Unchecked	No	Yes	Yes	Yes	Unchecked	Unchecked	Unchecked	Checked	Unchecked	Unchecked	Unchecked	Unchecked	Unchecked	Unchecked	Checked	No	No	No	Vaccination	I dont know	Yes	High risk	High risk	High risk	High risk	High risk	High risk	High risk
20	dopshari	Paro	3	5	Male	Secondary	No	No	No	Unchecked	Unchecked	Unchecked	Unchecked	Checked	Unchecked	Unchecked	Unchecked	Unchecked	Unchecked	Unchecked	Checked	No	I dont know	Yes	Yes	Unchecked	Unchecked	Unchecked	Checked	Unchecked	Unchecked	Unchecked	Unchecked	Unchecked	Unchecked	Checked	I dont know	I dont know	I dont know	I dont know	I dont know	I dont know	High risk	Low risk	High risk	High risk	Low risk	Medium risk	Medium risk
66	dopshari	Paro	7	3	Male	Monastic/Non-formal education	Yes	No	No	Unchecked	Unchecked	Unchecked	Unchecked	Checked	Unchecked	Unchecked	Unchecked	Unchecked	Unchecked	Unchecked	Checked	Yes	Yes	Yes	Yes	Unchecked	Unchecked	Unchecked	Checked	Unchecked	Unchecked	Unchecked	Unchecked	Unchecked	Unchecked	Checked	I dont know	I dont know	I dont know	I dont know	I dont know	Yes	High risk	High risk	High risk	High risk	High risk	Medium risk	Medium risk
62	dopshari	Paro	3	3	Male	None	Yes	No	No	Unchecked	Unchecked	Unchecked	Unchecked	Checked	Unchecked	Unchecked	Unchecked	Unchecked	Unchecked	Unchecked	Checked	Yes	Yes	I dont know	Yes	Unchecked	Unchecked	Unchecked	Checked	Unchecked	Unchecked	Unchecked	Unchecked	Unchecked	Unchecked	Checked	I dont know	I dont know	I dont know	I dont know	No	Yes	High risk	High risk	High risk	High risk	High risk	Medium risk	Low risk
61	dopshari	Paro	3	9	Male	None	No	No	No	Unchecked	Unchecked	Unchecked	Unchecked	Checked	Unchecked	Unchecked	Unchecked	Unchecked	Unchecked	Unchecked	Checked	Yes	Yes	Yes	Yes	Unchecked	Unchecked	Unchecked	Checked	Unchecked	Unchecked	Unchecked	Unchecked	Unchecked	Unchecked	Checked	I dont know	I dont know	I dont know	Vaccination	Yes	I dont know	Low risk	Low risk	Low risk	High risk	Low risk	Low risk	Medium risk
61	dopshari	Paro	3	3	Male	Monastic/Non-formal education	No	No	No	Unchecked	Unchecked	Unchecked	Unchecked	Checked	Unchecked	Unchecked	Unchecked	Unchecked	Unchecked	Unchecked	Checked	I dont know	Yes	Yes	Yes	Unchecked	Unchecked	Unchecked	Checked	Unchecked	Unchecked	Unchecked	Unchecked	Unchecked	Unchecked	Checked	I dont know	I dont know	I dont know	Isolate infected animals	I dont know	Yes	High risk	Medium risk	Medium risk	High risk	High risk	Low risk	Low risk
49	dopshari	Paro	3	6	Male	None	Yes	No	No	Unchecked	Unchecked	Unchecked	Unchecked	Checked	Unchecked	Unchecked	Unchecked	Unchecked	Unchecked	Unchecked	Checked	No	Yes	Yes	Yes	Unchecked	Unchecked	Unchecked	Checked	Unchecked	Unchecked	Unchecked	Unchecked	Unchecked	Unchecked	Checked	I dont know	I dont know	I dont know	I dont know	Yes	Yes	Low risk	Low risk	Low risk	High risk	Low risk	Low risk	Low risk
66	dopshari	Paro	2	4	Male	Primary	Yes	No	No	Unchecked	Unchecked	Unchecked	Unchecked	Checked	Unchecked	Unchecked	Unchecked	Unchecked	Unchecked	Unchecked	Checked	No	Yes	Yes	I dont know	Unchecked	Unchecked	Unchecked	Checked	Unchecked	Unchecked	Unchecked	Unchecked	Unchecked	Unchecked	Checked	I dont know	I dont know	I dont know	I dont know	I dont know	No	Low risk	Low risk	Low risk	High risk	Medium risk	Medium risk	Medium risk
41	dopshari	Paro	4	3	Male	Primary	NA	No	No	Unchecked	Unchecked	Unchecked	Unchecked	Checked	Unchecked	Unchecked	Unchecked	Unchecked	Unchecked	Unchecked	Checked	I dont know	Yes	Yes	Yes	Unchecked	Unchecked	Unchecked	Checked	Unchecked	Unchecked	Unchecked	Unchecked	Unchecked	Unchecked	Checked	I dont know	I dont know	I dont know	I dont know	I dont know	Yes	High risk	High risk	High risk	High risk	Medium risk	Medium risk	Medium risk
38	dopshari	Paro	5	3	Male	Secondary	Yes	No	No	Unchecked	Unchecked	Unchecked	Unchecked	Checked	Unchecked	Unchecked	Unchecked	Unchecked	Unchecked	Unchecked	Checked	No	No	Yes	I dont know	Unchecked	Unchecked	Unchecked	Checked	Unchecked	Unchecked	Unchecked	Unchecked	Unchecked	Unchecked	Checked	I dont know	I dont know	I dont know	I dont know	I dont know	Yes	Medium risk	Medium risk	Medium risk	High risk	Medium risk	Medium risk	Medium risk
77	dopshari	Paro	3	3	Male	Monastic/Non-formal education	No	No	No	Unchecked	Unchecked	Unchecked	Unchecked	Checked	Unchecked	Unchecked	Unchecked	Unchecked	Unchecked	Unchecked	Checked	No	Yes	Yes	Yes	Unchecked	Unchecked	Unchecked	Checked	Unchecked	Unchecked	Unchecked	Unchecked	Unchecked	Unchecked	Checked	I dont know	I dont know	I dont know	I dont know	Yes	Yes	Medium risk	Medium risk	Medium risk	High risk	Medium risk	Medium risk	Medium risk
70	dopshari	Paro	3	4	Male	Secondary	Yes	No	No	Unchecked	Unchecked	Checked	Checked	Unchecked	Checked	Checked	Checked	Checked	Checked	Checked	Unchecked	No	Yes	Yes	Yes	Checked	Unchecked	Checked	Unchecked	Unchecked	Unchecked	Checked	Unchecked	Checked	Checked	Unchecked	No	No	No	Isolate infected animals	Yes	Yes	Medium risk	Medium risk	Medium risk	High risk	Medium risk	Low risk	High risk
43	dopshari	Paro	4	5	Female	None	Yes	No	No	Unchecked	Unchecked	Unchecked	Unchecked	Checked	Unchecked	Unchecked	Unchecked	Unchecked	Unchecked	Unchecked	Checked	I dont know	I dont know	I dont know	I dont know	Unchecked	Unchecked	Unchecked	Checked	Unchecked	Unchecked	Unchecked	Unchecked	Unchecked	Unchecked	Checked	I dont know	No	No	I dont know	I dont know	I dont know	Low risk	Low risk	Low risk	High risk	Low risk	Low risk	Low risk
21	dopshari	Paro	4	1	Male	Secondary	No	No	No	Unchecked	Unchecked	Unchecked	Unchecked	Checked	Unchecked	Unchecked	Unchecked	Unchecked	Unchecked	Unchecked	Checked	No	Yes	Yes	Yes	Checked	Unchecked	Unchecked	Unchecked	Unchecked	Checked	Unchecked	Unchecked	Unchecked	Checked	Unchecked	No	No	No	Vaccination	Yes	Yes	Medium risk	Medium risk	Medium risk	High risk	Medium risk	Medium risk	Medium risk
46	dopshari	Paro	3	9	Female	Primary	No	No	No	Unchecked	Checked	Unchecked	Unchecked	Unchecked	Unchecked	Unchecked	Unchecked	Unchecked	Unchecked	Unchecked	Checked	No	Yes	Yes	Yes	Checked	Unchecked	Unchecked	Unchecked	Unchecked	Unchecked	Checked	Unchecked	Unchecked	Unchecked	Unchecked	No	No	No	Vaccination	Yes	Yes	Medium risk	Medium risk	Medium risk	High risk	Medium risk	Medium risk	Medium risk
55	dopshari	Paro	3	8	Female	None	No	No	No	Unchecked	Unchecked	Unchecked	Unchecked	Checked	Unchecked	Unchecked	Unchecked	Unchecked	Unchecked	Unchecked	Checked	No	I dont know	I dont know	I dont know	Unchecked	Unchecked	Unchecked	Checked	Unchecked	Unchecked	Unchecked	Unchecked	Unchecked	Unchecked	Checked	I dont know	I dont know	I dont know	Vaccination	Yes	Yes	Low risk	Medium risk	High risk	High risk	Medium risk	Low risk	Medium risk
54	dopshari	Paro	6	4	Female	None	Yes	No	No	Unchecked	Unchecked	Unchecked	Unchecked	Checked	Unchecked	Unchecked	Unchecked	Unchecked	Unchecked	Unchecked	Checked	No	Yes	Yes	Yes	Unchecked	Unchecked	Unchecked	Checked	Unchecked	Unchecked	Unchecked	Unchecked	Unchecked	Unchecked	Checked	No	No	No	Vaccination	Yes	Yes	Low risk	Low risk	Medium risk	Medium risk	Medium risk	Medium risk	Medium risk
49	dopshari	Paro	4	7	Female	None	Yes	No	No	Unchecked	Unchecked	Unchecked	Unchecked	Checked	Unchecked	Unchecked	Unchecked	Unchecked	Unchecked	Unchecked	Checked	No	Yes	Yes	Yes	Checked	Unchecked	Unchecked	Unchecked	Unchecked	Unchecked	Checked	Unchecked	Checked	Unchecked	Unchecked	No	No	No	Vaccination	Yes	Yes	Low risk	Medium risk	Medium risk	High risk	Low risk	Low risk	Medium risk
54	dopshari	Paro	4	5	Female	Primary	Yes	No	No	Unchecked	Unchecked	Unchecked	Unchecked	Checked	Unchecked	Unchecked	Unchecked	Unchecked	Unchecked	Unchecked	Checked	No	Yes	Yes	Yes	Checked	Unchecked	Unchecked	Unchecked	Unchecked	Checked	Checked	Unchecked	Unchecked	Unchecked	Unchecked	No	No	No	Vaccination	Yes	Yes	Medium risk	Medium risk	High risk	High risk	Medium risk	Medium risk	Medium risk
31	dopshari	Paro	8	7	Female	Secondary	No	No	No	Unchecked	Unchecked	Unchecked	Unchecked	Checked	Unchecked	Checked	Unchecked	Checked	Checked	Unchecked	Unchecked	No	Yes	Yes	Yes	Checked	Checked	Unchecked	Unchecked	Checked	Checked	Checked	Unchecked	Unchecked	Unchecked	Unchecked	No	No	No	Vaccination	Yes	Yes	Medium risk	Medium risk	High risk	High risk	Medium risk	Medium risk	High risk
33	dopshari	Paro	4	2	Male	Primary	No	No	No	Unchecked	Unchecked	Unchecked	Unchecked	Checked	Unchecked	Unchecked	Unchecked	Unchecked	Unchecked	Unchecked	Checked	No	Yes	Yes	Yes	Checked	Checked	Checked	Unchecked	Unchecked	Unchecked	Checked	Unchecked	Unchecked	Unchecked	Unchecked	No	No	No	Vaccination	Yes	Yes	Medium risk	Medium risk	Medium risk	High risk	Medium risk	Medium risk	Medium risk
61	dopshari	Paro	2	7	Female	None	Yes	Yes	No	Unchecked	Unchecked	Unchecked	Unchecked	Checked	Unchecked	Checked	Checked	Checked	Checked	Unchecked	Unchecked	No	Yes	Yes	Yes	Checked	Unchecked	Checked	Unchecked	Unchecked	Checked	Checked	Checked	Unchecked	Unchecked	Unchecked	No	No	No	Vaccination	Yes	Yes	Medium risk	Medium risk	Medium risk	High risk	Medium risk	Medium risk	Medium risk
54	dopshari	Paro	3	6	Female	None	No	No	Yes	Unchecked	Checked	Unchecked	Checked	Unchecked	Unchecked	Checked	Checked	Checked	Checked	Checked	Unchecked	Yes	Yes	Yes	I dont know	Checked	Unchecked	Checked	Unchecked	Unchecked	Unchecked	Checked	Unchecked	Checked	Unchecked	Unchecked	No	No	No	Isolate infected animals	Yes	Yes	Medium risk	Medium risk	High risk	High risk	Medium risk	Medium risk	High risk
66	dopshari	Paro	3	1	Female	None	Yes	Yes	Yes	Unchecked	Unchecked	Unchecked	Checked	Unchecked	Unchecked	Unchecked	Checked	Checked	Checked	Checked	Unchecked	No	Yes	Yes	Yes	Checked	Unchecked	Checked	Unchecked	Unchecked	Unchecked	Checked	Unchecked	Unchecked	Unchecked	Unchecked	No	No	No	Isolate infected animals	Yes	Yes	Low risk	Low risk	Low risk	High risk	Medium risk	Low risk	Medium risk
64	dopshari	Paro	3	4	Female	None	Yes	No	No	Unchecked	Unchecked	Unchecked	Unchecked	Checked	Unchecked	Unchecked	Unchecked	Unchecked	Unchecked	Unchecked	Checked	I dont know	I dont know	I dont know	I dont know	Unchecked	Unchecked	Unchecked	Checked	Unchecked	Unchecked	Checked	Checked	Checked	Unchecked	Unchecked	No	No	No	Isolate infected animals	Yes	Yes	Low risk	Low risk	Low risk	High risk	Medium risk	Medium risk	Medium risk
36	dopshari	Paro	6	3	Female	None	No	No	No	Unchecked	Checked	Checked	Checked	Unchecked	Unchecked	Unchecked	Unchecked	Unchecked	Unchecked	Unchecked	Checked	No	Yes	Yes	Yes	Unchecked	Unchecked	Unchecked	Checked	Unchecked	Unchecked	Unchecked	Unchecked	Unchecked	Unchecked	Checked	No	No	No	Isolate infected animals	Yes	Yes	Medium risk	Medium risk	Low risk	High risk	Low risk	Low risk	Low risk
55	dopshari	Paro	4	4	Female	None	Yes	No	No	Unchecked	Unchecked	Unchecked	Unchecked	Checked	Unchecked	Unchecked	Unchecked	Unchecked	Unchecked	Unchecked	Checked	I dont know	I dont know	I dont know	I dont know	Unchecked	Unchecked	Unchecked	Checked	Unchecked	Unchecked	Unchecked	Unchecked	Unchecked	Unchecked	Checked	I dont know	I dont know	I dont know	Isolate infected animals	Yes	Yes	Medium risk	Medium risk	Medium risk	High risk	Medium risk	Medium risk	Medium risk
72	dopshari	Paro	6	6	Female	None	Yes	No	No	Unchecked	Unchecked	Unchecked	Unchecked	Checked	Unchecked	Unchecked	Unchecked	Unchecked	Unchecked	Unchecked	Checked	I dont know	I dont know	I dont know	I dont know	Unchecked	Unchecked	Unchecked	Checked	Unchecked	Unchecked	Unchecked	Unchecked	Unchecked	Unchecked	Checked	I dont know	I dont know	I dont know	I dont know	I dont know	I dont know	Medium risk	Medium risk	Medium risk	High risk	Medium risk	Medium risk	Medium risk
39	dopshari	Paro	5	3	Female	Primary	Yes	No	No	Unchecked	Unchecked	Unchecked	Unchecked	Checked	Unchecked	Unchecked	Unchecked	Unchecked	Unchecked	Unchecked	Checked	I dont know	I dont know	I dont know	I dont know	Unchecked	Unchecked	Unchecked	Checked	Unchecked	Unchecked	Unchecked	Unchecked	Unchecked	Unchecked	Checked	No	No	Yes	Isolate infected animals	Yes	Yes	Low risk	Low risk	Medium risk	Low risk	Low risk	Low risk	Low risk
31	dopshari	Paro	6	5	Female	Tertiary	No	No	No	Unchecked	Checked	Unchecked	Unchecked	Unchecked	Unchecked	Unchecked	Unchecked	Checked	Checked	Unchecked	Unchecked	No	Yes	NA	NA	Checked	Checked	Unchecked	Unchecked	Unchecked	Checked	Checked	Unchecked	Unchecked	Unchecked	Unchecked	NA	Yes	No	Isolate infected animals	Yes	Yes	Low risk	Low risk	High risk	High risk	Medium risk	Medium risk	Medium risk
38	mewang	Thimphu	5	4	Female	Secondary	Yes	No	No	Checked	Checked	Checked	Checked	Unchecked	Unchecked	Checked	Checked	Checked	Checked	Checked	Unchecked	No	Yes	Yes	Yes	Checked	Checked	Checked	Unchecked	Checked	Checked	Unchecked	Checked	Checked	Unchecked	Unchecked	No	No	No	Isolate infected animals	Yes	Yes	Medium risk	Medium risk	High risk	High risk	High risk	Medium risk	Medium risk
38	thimphu	Thimphu	4	4	Female	Primary	No	No	No	Unchecked	Checked	Unchecked	Unchecked	Unchecked	Unchecked	Checked	Unchecked	Unchecked	Unchecked	Unchecked	Unchecked	No	Yes	Yes	Yes	Unchecked	Checked	Unchecked	Unchecked	Unchecked	Checked	Unchecked	Unchecked	Unchecked	Unchecked	Unchecked	No	Yes	No	Vaccination	Yes	No	High risk	High risk	High risk	High risk	Medium risk	Medium risk	High risk
33	mewang	Thimphu	3	5	Male	Primary	Yes	No	No	Checked	Checked	Checked	Checked	Unchecked	Unchecked	Checked	Checked	Checked	Unchecked	Checked	Unchecked	No	Yes	Yes	I dont know	Checked	Unchecked	Checked	Unchecked	Unchecked	Checked	Unchecked	Unchecked	Unchecked	Unchecked	Unchecked	No	No	No	Isolate infected animals	No	Yes	Low risk	Low risk	Low risk	High risk	High risk	High risk	NA
39	thimphu	Thimphu	4	4	Male	Tertiary	No	No	No	Unchecked	Unchecked	Unchecked	Checked	Unchecked	Unchecked	Checked	Unchecked	Unchecked	Unchecked	Unchecked	Unchecked	No	Yes	Yes	Yes	Unchecked	Checked	Unchecked	Unchecked	Unchecked	Unchecked	Unchecked	Checked	Unchecked	Unchecked	Unchecked	No	No	No	Isolate infected animals	No	Yes	Low risk	Medium risk	Medium risk	Medium risk	Low risk	Low risk	Low risk
43	mewang	Thimphu	6	3	Female	None	No	No	No	Checked	Checked	Checked	Checked	Unchecked	Unchecked	Checked	Unchecked	Unchecked	Checked	Checked	Unchecked	No	Yes	Yes	I dont know	Checked	Unchecked	Checked	Unchecked	Unchecked	Checked	Unchecked	Checked	Unchecked	Unchecked	Unchecked	I dont know	I dont know	No	Vaccination	I dont know	Yes	Low risk	Low risk	High risk	High risk	Medium risk	Low risk	Low risk
21	thimphu	Thimphu	7	10	Male	Tertiary	No	No	No	Unchecked	Unchecked	Unchecked	Unchecked	Checked	Unchecked	Unchecked	Unchecked	Unchecked	Unchecked	Checked	Unchecked	No	Yes	Yes	Yes	Unchecked	Unchecked	Unchecked	Checked	Checked	Unchecked	Unchecked	Unchecked	Unchecked	Unchecked	Unchecked	No	Yes	Yes	Vaccination	Yes	No	High risk	High risk	High risk	High risk	Low risk	Medium risk	Low risk
35	mewang	Thimphu	5	3	Female	Secondary	Yes	No	No	Checked	Checked	Checked	Checked	Unchecked	Unchecked	Checked	Checked	Checked	Checked	Checked	Unchecked	No	Yes	Yes	Yes	Checked	Unchecked	Checked	Unchecked	Checked	Checked	Unchecked	Checked	Unchecked	Unchecked	Checked	No	Yes	No	Isolate infected animals	No	Yes	High risk	High risk	High risk	High risk	High risk	High risk	High risk
58	mewang	Thimphu	5	4	Male	Tertiary	Yes	No	No	Checked	Checked	Checked	Checked	Unchecked	Unchecked	Checked	Checked	Checked	Checked	Checked	Unchecked	No	No	Yes	Yes	Checked	Checked	Checked	Unchecked	Checked	Checked	Checked	Checked	Checked	Checked	Unchecked	No	No	No	Isolate infected animals	No	Yes	Low risk	Low risk	Low risk	High risk	High risk	High risk	High risk
63	mewang	Thimphu	3	14	Male	Monastic/Non-formal education	Yes	No	No	Checked	Checked	Checked	Checked	Unchecked	Unchecked	Checked	Checked	Checked	Checked	Checked	Unchecked	No	No	Yes	Yes	Checked	Checked	Checked	Unchecked	Checked	Checked	Checked	Checked	Checked	Checked	Unchecked	No	No	No	Isolate infected animals	Yes	Yes	Low risk	Low risk	Low risk	High risk	High risk	High risk	High risk
38	mewang	Thimphu	4	14	Female	Primary	No	No	No	Checked	Checked	Checked	Checked	Unchecked	Unchecked	Checked	Checked	Checked	Checked	Checked	Unchecked	No	No	Yes	Yes	Checked	Checked	Checked	Unchecked	Checked	Checked	Checked	Checked	Checked	Checked	Unchecked	No	No	No	Isolate infected animals	No	Yes	Low risk	Low risk	Low risk	High risk	High risk	High risk	High risk
31	mewang	Thimphu	6	8	Female	Primary	No	No	No	Checked	Checked	Checked	Checked	Unchecked	Unchecked	Checked	Checked	Checked	Checked	Checked	Unchecked	No	No	Yes	Yes	Checked	Checked	Checked	Unchecked	Checked	Checked	Unchecked	Checked	Checked	Unchecked	Unchecked	No	No	No	Isolate infected animals	No	Yes	Medium risk	Medium risk	Medium risk	High risk	High risk	High risk	Medium risk
38	thimphu	Thimphu	4	8	Female	None	No	No	No	Unchecked	Unchecked	Unchecked	Checked	Unchecked	Unchecked	Unchecked	Unchecked	Unchecked	Unchecked	Checked	Unchecked	No	Yes	Yes	Yes	Checked	Unchecked	Unchecked	Unchecked	Unchecked	Checked	Unchecked	Unchecked	Unchecked	Unchecked	Unchecked	No	No	No	Isolate infected animals	Yes	Yes	Medium risk	Medium risk	Low risk	High risk	High risk	Medium risk	High risk
39	mewang	Thimphu	3	8	Female	Secondary	No	No	No	Checked	Checked	Checked	Checked	Unchecked	Unchecked	Unchecked	Unchecked	Unchecked	Unchecked	Unchecked	Checked	No	Yes	Yes	I dont know	Checked	Checked	Checked	Unchecked	Unchecked	Unchecked	Unchecked	Unchecked	Unchecked	Unchecked	Checked	No	I dont know	No	Isolate infected animals	I dont know	Yes	High risk	High risk	High risk	High risk	High risk	High risk	High risk
49	doteng	Paro	3	14	Male	None	No	No	No	Unchecked	Unchecked	Unchecked	Unchecked	Checked	Unchecked	Unchecked	Unchecked	Unchecked	Unchecked	Unchecked	Checked	No	Yes	Yes	I dont know	Unchecked	Unchecked	Unchecked	Checked	Unchecked	Unchecked	Unchecked	Unchecked	Unchecked	Unchecked	Checked	I dont know	I dont know	I dont know	I dont know	Yes	I dont know	High risk	High risk	High risk	High risk	High risk	Medium risk	Low risk
56	doteng	Paro	2	2	Female	None	Yes	No	No	Unchecked	Unchecked	Unchecked	Unchecked	Checked	Unchecked	Unchecked	Unchecked	Unchecked	Unchecked	Unchecked	Checked	No	Yes	Yes	Yes	Unchecked	Unchecked	Unchecked	Checked	Unchecked	Unchecked	Unchecked	Unchecked	Unchecked	Unchecked	Checked	I dont know	I dont know	I dont know	I dont know	I dont know	Yes	High risk	Low risk	High risk	High risk	Low risk	Low risk	High risk
60	doteng	Paro	3	8	Male	Primary	Yes	No	No	Unchecked	Unchecked	Unchecked	Unchecked	Checked	Unchecked	Unchecked	Unchecked	Unchecked	Unchecked	Unchecked	Checked	No	Yes	I dont know	Yes	Unchecked	Unchecked	Unchecked	Checked	Unchecked	Unchecked	Unchecked	Unchecked	Unchecked	Unchecked	Checked	I dont know	I dont know	I dont know	I dont know	I dont know	Yes	High risk	Medium risk	High risk	High risk	High risk	Low risk	High risk
68	doteng	Paro	3	7	Male	None	Yes	Yes	No	Unchecked	Unchecked	Unchecked	Unchecked	Checked	Unchecked	Unchecked	Unchecked	Unchecked	Unchecked	Unchecked	Checked	No	Yes	I dont know	I dont know	Unchecked	Unchecked	Unchecked	Checked	Unchecked	Unchecked	Unchecked	Unchecked	Unchecked	Unchecked	Checked	I dont know	I dont know	I dont know	I dont know	I dont know	I dont know	Low risk	Low risk	Low risk	High risk	Medium risk	Low risk	Low risk
31	doteng	Paro	8	5	Male	Secondary	No	Yes	Yes	Unchecked	Unchecked	Checked	Checked	Unchecked	Checked	Unchecked	Unchecked	Checked	Checked	Checked	Unchecked	Yes	No	Yes	Yes	Unchecked	Checked	Unchecked	Unchecked	Checked	Checked	Unchecked	Unchecked	Unchecked	Unchecked	Unchecked	No	No	No	Isolate infected animals	No	Yes	High risk	High risk	High risk	High risk	Medium risk	Medium risk	Low risk
70	doteng	Paro	4	5	Male	None	Yes	No	No	Unchecked	Unchecked	Unchecked	Unchecked	Checked	Unchecked	Unchecked	Unchecked	Unchecked	Unchecked	Unchecked	Checked	No	Yes	Yes	I dont know	Unchecked	Unchecked	Unchecked	Checked	Unchecked	Unchecked	Unchecked	Unchecked	Unchecked	Unchecked	Checked	I dont know	I dont know	I dont know	I dont know	I dont know	Yes	High risk	High risk	High risk	High risk	High risk	Medium risk	High risk
42	doteng	Paro	5	3	Female	None	Yes	No	No	Unchecked	Unchecked	Unchecked	Unchecked	Checked	Unchecked	Unchecked	Unchecked	Unchecked	Unchecked	Unchecked	Checked	No	Yes	Yes	I dont know	Unchecked	Unchecked	Unchecked	Checked	Unchecked	Unchecked	Unchecked	Unchecked	Unchecked	Unchecked	Checked	I dont know	I dont know	I dont know	I dont know	I dont know	Yes	High risk	High risk	High risk	High risk	Medium risk	Low risk	Medium risk
35	doteng	Paro	5	4	Male	Secondary	Yes	No	No	Unchecked	Unchecked	Unchecked	Unchecked	Checked	Unchecked	Unchecked	Unchecked	Unchecked	Unchecked	Unchecked	Checked	No	Yes	Yes	Yes	Checked	Checked	Checked	Unchecked	Checked	Checked	Checked	Unchecked	Unchecked	Checked	Unchecked	No	I dont know	No	Vaccination	Yes	Yes	Low risk	Low risk	Low risk	High risk	High risk	High risk	High risk
50	doteng	Paro	10	8	Female	None	No	No	No	Unchecked	Unchecked	Unchecked	Unchecked	Checked	Unchecked	Unchecked	Unchecked	Unchecked	Unchecked	Unchecked	Checked	I dont know	I dont know	I dont know	I dont know	Unchecked	Unchecked	Unchecked	Checked	Unchecked	Unchecked	Unchecked	Unchecked	Unchecked	Unchecked	Checked	No	No	No	Vaccination	Yes	Yes	Medium risk	Medium risk	High risk	High risk	Medium risk	Medium risk	Medium risk
28	doteng	Paro	4	3	Male	Tertiary	No	No	Yes	Unchecked	Unchecked	Unchecked	Checked	Unchecked	Unchecked	Unchecked	Checked	Checked	Checked	Unchecked	Unchecked	No	Yes	Yes	Yes	Checked	Checked	Checked	Unchecked	Unchecked	Checked	Unchecked	Unchecked	Checked	Unchecked	Unchecked	No	No	Yes	Isolate infected animals	Yes	Yes	High risk	High risk	High risk	High risk	High risk	Medium risk	High risk
43	doteng	Paro	5	2	Male	Secondary	Yes	No	No	Unchecked	Checked	Unchecked	Unchecked	Unchecked	Unchecked	Unchecked	Unchecked	Unchecked	Unchecked	Unchecked	Checked	No	Yes	Yes	Yes	Unchecked	Unchecked	Checked	Unchecked	Unchecked	Unchecked	Checked	Unchecked	Unchecked	Unchecked	Unchecked	No	No	No	Vaccination	Yes	Yes	Medium risk	Medium risk	Medium risk	High risk	High risk	High risk	Medium risk
28	doteng	Paro	5	4	Male	Secondary	No	No	No	Unchecked	Unchecked	Unchecked	Unchecked	Checked	Unchecked	Unchecked	Unchecked	Unchecked	Unchecked	Unchecked	Checked	No	Yes	Yes	Yes	Checked	Unchecked	Unchecked	Unchecked	Unchecked	Checked	Unchecked	Unchecked	Unchecked	Unchecked	Unchecked	No	No	No	Vaccination	Yes	Yes	Medium risk	Medium risk	Medium risk	High risk	Medium risk	Medium risk	Medium risk
34	doteng	Paro	5	7	Male	Secondary	No	No	No	Unchecked	Unchecked	Unchecked	Unchecked	Checked	Unchecked	Unchecked	Unchecked	Unchecked	Unchecked	Unchecked	Checked	No	Yes	Yes	Yes	Checked	Unchecked	Unchecked	Unchecked	Unchecked	Unchecked	Checked	Unchecked	Unchecked	Unchecked	Unchecked	NA	No	No	Vaccination	Yes	Yes	High risk	High risk	High risk	High risk	Medium risk	Low risk	Medium risk
56	doteng	Paro	3	4	Male	None	Yes	No	No	Unchecked	Unchecked	Unchecked	Unchecked	Checked	Unchecked	Unchecked	Unchecked	Unchecked	Unchecked	Unchecked	Checked	I dont know	I dont know	I dont know	I dont know	Unchecked	Unchecked	Unchecked	Checked	Unchecked	Unchecked	Unchecked	Unchecked	Unchecked	Unchecked	Checked	No	No	No	Vaccination	Yes	I dont know	Low risk	Low risk	Low risk	High risk	Low risk	Low risk	Low risk
33	doteng	Paro	4	2	Female	Primary	No	No	No	Unchecked	Unchecked	Unchecked	Unchecked	Checked	Unchecked	Unchecked	Unchecked	Unchecked	Unchecked	Unchecked	Checked	No	Yes	Yes	Yes	Unchecked	Unchecked	Unchecked	Checked	Unchecked	Unchecked	Checked	Unchecked	Checked	Checked	Unchecked	No	No	No	Vaccination	Yes	Yes	High risk	High risk	High risk	High risk	High risk	High risk	High risk
60	doteng	Paro	4	5	Male	None	Yes	No	No	Unchecked	Unchecked	Unchecked	Unchecked	Checked	Unchecked	Unchecked	Unchecked	Unchecked	Unchecked	Unchecked	Checked	I dont know	I dont know	I dont know	I dont know	Unchecked	Unchecked	Unchecked	Checked	Unchecked	Unchecked	Unchecked	Unchecked	Unchecked	Unchecked	Checked	I dont know	I dont know	I dont know	Vaccination	Yes	I dont know	Medium risk	Medium risk	High risk	Medium risk	Medium risk	Low risk	Medium risk
37	katsho	Haa	8	15	Male	Primary	No	No	No	Unchecked	Checked	Checked	Unchecked	Unchecked	Unchecked	Checked	Unchecked	Unchecked	Checked	Checked	Unchecked	No	I dont know	Yes	I dont know	Checked	Unchecked	Unchecked	Unchecked	Unchecked	Unchecked	Unchecked	Checked	Checked	Unchecked	Unchecked	No	No	I dont know	Vaccination	I dont know	Yes	High risk	High risk	High risk	High risk	Low risk	Low risk	High risk
42	katsho	Haa	5	5	Male	Secondary	Yes	No	No	Unchecked	Unchecked	Checked	Unchecked	Unchecked	Unchecked	Unchecked	Unchecked	Unchecked	Checked	Checked	Unchecked	No	No	Yes	Yes	Unchecked	Unchecked	Unchecked	Checked	Unchecked	Unchecked	Unchecked	Checked	Checked	Unchecked	Unchecked	No	No	I dont know	Vaccination	No	No	High risk	Medium risk	Medium risk	High risk	Medium risk	Medium risk	High risk
35	katsho	Haa	8	5	Male	Primary	No	No	No	Unchecked	Unchecked	Unchecked	Unchecked	Checked	Unchecked	Unchecked	Unchecked	Unchecked	Unchecked	Unchecked	Checked	No	No	Yes	Yes	Checked	Unchecked	Unchecked	Unchecked	Unchecked	Checked	Checked	Checked	Checked	Checked	Unchecked	No	No	I dont know	Vaccination	Yes	Yes	Low risk	Low risk	Medium risk	High risk	Medium risk	Medium risk	High risk
46	katsho	Haa	6	7	Male	None	Yes	No	No	Unchecked	Checked	Unchecked	Unchecked	Unchecked	Unchecked	Unchecked	Unchecked	Unchecked	Unchecked	Unchecked	Checked	No	No	Yes	Yes	Unchecked	Unchecked	Unchecked	Checked	Unchecked	Checked	Unchecked	Checked	Checked	Unchecked	Unchecked	I dont know	I dont know	No	Isolate infected animals	Yes	Yes	Low risk	Low risk	Medium risk	High risk	Low risk	Low risk	High risk
58	katsho	Haa	5	5	Female	None	Yes	No	No	Unchecked	Unchecked	Unchecked	Unchecked	Checked	Unchecked	Unchecked	Unchecked	Unchecked	Unchecked	Unchecked	Checked	I dont know	I dont know	Yes	Yes	Unchecked	Unchecked	Unchecked	Checked	Unchecked	Unchecked	Unchecked	Unchecked	Unchecked	Unchecked	Checked	I dont know	I dont know	I dont know	Isolate infected animals	Yes	I dont know	Medium risk	Medium risk	Medium risk	High risk	Medium risk	High risk	High risk
70	katsho	Haa	8	6	Female	None	Yes	No	No	Unchecked	Unchecked	Unchecked	Unchecked	Checked	Unchecked	Unchecked	Unchecked	Unchecked	Unchecked	Unchecked	Checked	I dont know	Yes	Yes	I dont know	Unchecked	Unchecked	Unchecked	Checked	Unchecked	Unchecked	Unchecked	Unchecked	Unchecked	Unchecked	Checked	No	I dont know	I dont know	Vaccination	Yes	Yes	High risk	Medium risk	Low risk	High risk	Medium risk	Low risk	High risk
65	katsho	Haa	5	5	Female	None	Yes	No	No	Unchecked	Unchecked	Unchecked	Unchecked	Checked	Unchecked	Unchecked	Unchecked	Unchecked	Unchecked	Unchecked	Checked	No	Yes	Yes	Yes	Unchecked	Unchecked	Unchecked	Checked	Unchecked	Unchecked	Unchecked	Unchecked	Unchecked	Unchecked	Checked	I dont know	I dont know	NA	Vaccination	I dont know	I dont know	Low risk	Low risk	High risk	High risk	Low risk	High risk	High risk
65	katsho	Haa	5	6	Male	None	Yes	No	No	Unchecked	Unchecked	Unchecked	Unchecked	Checked	Unchecked	Unchecked	Unchecked	Unchecked	Unchecked	Unchecked	Checked	No	I dont know	Yes	I dont know	Unchecked	Unchecked	Unchecked	Checked	Unchecked	Checked	Unchecked	Unchecked	Unchecked	Unchecked	Unchecked	No	No	I dont know	I dont know	Yes	I dont know	Low risk	Medium risk	High risk	High risk	Medium risk	Medium risk	High risk
43	katsho	Haa	5	4	Male	Primary	Yes	No	No	Unchecked	Checked	Unchecked	Unchecked	Unchecked	Unchecked	Checked	Unchecked	Unchecked	Checked	Checked	Unchecked	No	No	Yes	I dont know	Checked	Unchecked	Unchecked	Unchecked	Unchecked	Checked	Unchecked	Checked	Checked	Unchecked	Unchecked	No	I dont know	I dont know	Vaccination	Yes	No	High risk	Medium risk	High risk	High risk	Low risk	Low risk	High risk
65	katsho	Haa	7	9	Female	None	Yes	No	No	Unchecked	Unchecked	Unchecked	Unchecked	Checked	Unchecked	Unchecked	Unchecked	Unchecked	Unchecked	Unchecked	Checked	No	Yes	Yes	Yes	Unchecked	Unchecked	Unchecked	Checked	Unchecked	Unchecked	Unchecked	Unchecked	Unchecked	Unchecked	Checked	I dont know	I dont know	I dont know	Isolate infected animals	Yes	Yes	Medium risk	Low risk	Medium risk	High risk	Medium risk	High risk	High risk
65	katsho	Haa	5	5	Female	None	Yes	No	No	Unchecked	Unchecked	Unchecked	Unchecked	Checked	Unchecked	Unchecked	Unchecked	Unchecked	Unchecked	Unchecked	Checked	No	Yes	Yes	Yes	Unchecked	Unchecked	Unchecked	Checked	Unchecked	Unchecked	Unchecked	Unchecked	Unchecked	Unchecked	Checked	I dont know	I dont know	NA	Vaccination	I dont know	I dont know	Low risk	Low risk	High risk	High risk	Low risk	High risk	High risk
65	katsho	Haa	5	6	Male	None	Yes	No	No	Unchecked	Unchecked	Unchecked	Unchecked	Checked	Unchecked	Unchecked	Unchecked	Unchecked	Unchecked	Unchecked	Checked	No	I dont know	Yes	I dont know	Unchecked	Unchecked	Unchecked	Checked	Unchecked	Checked	Unchecked	Unchecked	Unchecked	Unchecked	Unchecked	No	No	I dont know	I dont know	Yes	I dont know	Low risk	Medium risk	High risk	High risk	Medium risk	Medium risk	High risk
43	katsho	Haa	5	4	Male	Primary	Yes	No	No	Unchecked	Checked	Unchecked	Unchecked	Unchecked	Unchecked	Checked	Unchecked	Unchecked	Checked	Checked	Unchecked	No	No	Yes	I dont know	Checked	Unchecked	Unchecked	Unchecked	Unchecked	Checked	Unchecked	Checked	Checked	Unchecked	Unchecked	No	I dont know	I dont know	Vaccination	Yes	No	High risk	Medium risk	High risk	High risk	Low risk	Low risk	High risk
54	katsho	Haa	5	5	Female	None	Yes	No	No	Unchecked	Unchecked	Unchecked	Unchecked	Checked	Unchecked	Unchecked	Unchecked	Unchecked	Unchecked	Unchecked	Checked	No	I dont know	Yes	I dont know	Unchecked	Unchecked	Unchecked	Checked	Unchecked	Unchecked	Unchecked	Unchecked	Unchecked	Unchecked	Checked	I dont know	I dont know	I dont know	I dont know	I dont know	I dont know	Low risk	Medium risk	High risk	High risk	High risk	High risk	High risk
57	katsho	Haa	2	7	Male	Tertiary	No	No	No	Unchecked	Checked	Checked	Unchecked	Unchecked	Unchecked	Checked	Checked	Unchecked	Checked	Checked	Unchecked	Yes	Yes	Yes	Yes	Checked	Unchecked	Unchecked	Unchecked	Checked	Checked	Checked	Checked	Checked	Checked	Unchecked	No	No	I dont know	Isolate infected animals	I dont know	Yes	High risk	High risk	High risk	High risk	High risk	High risk	High risk
44	katsho	Haa	7	7	Male	Tertiary	Yes	No	No	Unchecked	Checked	Checked	Unchecked	Unchecked	Unchecked	Checked	Unchecked	Unchecked	Checked	Checked	Unchecked	I dont know	I dont know	Yes	Yes	Checked	Unchecked	Unchecked	Unchecked	Checked	Checked	Checked	Checked	Checked	Checked	Unchecked	I dont know	I dont know	I dont know	Vaccination	Yes	Yes	High risk	Medium risk	High risk	High risk	Medium risk	Medium risk	High risk
50	katsho	Haa	6	4	Female	Primary	Yes	No	No	Unchecked	Checked	Unchecked	Unchecked	Unchecked	Unchecked	Checked	Unchecked	Unchecked	Checked	Checked	Unchecked	Yes	Yes	Yes	Yes	Checked	Unchecked	Unchecked	Unchecked	Unchecked	Checked	Checked	Checked	Checked	Checked	Unchecked	No	I dont know	I dont know	Vaccination	I dont know	I dont know	High risk	Low risk	High risk	High risk	Medium risk	Medium risk	High risk
56	katsho	Haa	5	6	Male	Primary	Yes	No	No	Unchecked	Unchecked	Unchecked	Unchecked	Checked	Unchecked	Unchecked	Unchecked	Unchecked	Checked	Checked	Unchecked	No	Yes	Yes	I dont know	Checked	Unchecked	Unchecked	Unchecked	Unchecked	Checked	Unchecked	Unchecked	Checked	Unchecked	Unchecked	I dont know	I dont know	I dont know	Vaccination	Yes	Yes	Medium risk	Medium risk	High risk	Low risk	Medium risk	High risk	High risk
67	katsho	Haa	5	6	Female	None	Yes	No	No	Unchecked	Unchecked	Unchecked	Unchecked	Checked	Unchecked	Unchecked	Unchecked	Unchecked	Unchecked	Unchecked	Checked	Yes	Yes	Yes	Yes	Unchecked	Unchecked	Unchecked	Checked	Unchecked	Unchecked	Unchecked	Unchecked	Unchecked	Unchecked	Checked	No	I dont know	I dont know	Vaccination	Yes	I dont know	Medium risk	Medium risk	High risk	High risk	High risk	Medium risk	High risk
60	katsho	Haa	3	4	Male	Tertiary	Yes	No	No	Unchecked	Checked	Checked	Unchecked	Unchecked	Unchecked	Unchecked	Unchecked	Unchecked	Checked	Checked	Unchecked	No	Yes	Yes	Yes	Checked	Checked	Unchecked	Unchecked	Checked	Checked	Checked	Checked	Checked	Checked	Unchecked	No	I dont know	Yes	Vaccination	I dont know	I dont know	High risk	Medium risk	High risk	High risk	Medium risk	Low risk	High risk
57	katsho	Haa	5	8	Female	None	No	No	No	Unchecked	Unchecked	Unchecked	Unchecked	Checked	Unchecked	Unchecked	Unchecked	Unchecked	Unchecked	Unchecked	Checked	No	Yes	Yes	Yes	Unchecked	Unchecked	Unchecked	Checked	Unchecked	Unchecked	Unchecked	Unchecked	Unchecked	Unchecked	Checked	NA	I dont know	I dont know	Vaccination	I dont know	I dont know	High risk	High risk	High risk	High risk	Medium risk	Low risk	High risk
49	katsho	Haa	1	5	Female	None	Yes	No	No	Unchecked	Unchecked	Unchecked	Unchecked	Checked	Unchecked	Unchecked	Unchecked	Unchecked	Unchecked	Unchecked	Checked	No	Yes	Yes	I dont know	Unchecked	Unchecked	Unchecked	Checked	Unchecked	Unchecked	Unchecked	Unchecked	Unchecked	Unchecked	Checked	No	I dont know	I dont know	I dont know	I dont know	I dont know	Low risk	Low risk	High risk	High risk	Low risk	Low risk	Low risk
59	katsho	Haa	7	3	Female	None	Yes	No	No	Unchecked	Unchecked	Unchecked	Unchecked	Checked	Unchecked	Unchecked	Unchecked	Unchecked	Unchecked	Unchecked	Checked	No	No	Yes	I dont know	Unchecked	Unchecked	Unchecked	Checked	Unchecked	Unchecked	Unchecked	Unchecked	Unchecked	Unchecked	Checked	No	I dont know	I dont know	I dont know	I dont know	I dont know	Low risk	Medium risk	High risk	High risk	Medium risk	Low risk	High risk
65	katsho	Haa	7	9	Female	None	Yes	No	No	Unchecked	Unchecked	Unchecked	Unchecked	Checked	Unchecked	Unchecked	Unchecked	Unchecked	Unchecked	Unchecked	Checked	No	Yes	Yes	Yes	Unchecked	Unchecked	Unchecked	Checked	Unchecked	Unchecked	Unchecked	Unchecked	Unchecked	Unchecked	Checked	I dont know	I dont know	I dont know	Isolate infected animals	Yes	Yes	Medium risk	Low risk	Medium risk	High risk	Medium risk	High risk	High risk
45	katsho	Haa	3	7	Female	Primary	Yes	No	No	Unchecked	Checked	Unchecked	Unchecked	Unchecked	Unchecked	Unchecked	Unchecked	Unchecked	Unchecked	Unchecked	Checked	No	I dont know	Yes	I dont know	Unchecked	Unchecked	Unchecked	Checked	Unchecked	Checked	Unchecked	Unchecked	Checked	Checked	Unchecked	No	I dont know	I dont know	Culling	I dont know	Yes	High risk	High risk	High risk	High risk	Medium risk	Low risk	Low risk
68	katsho	Haa	4	8	Female	None	Yes	No	No	Unchecked	Unchecked	Unchecked	Unchecked	Checked	Unchecked	Checked	Unchecked	Unchecked	Checked	Checked	Unchecked	Yes	Yes	Yes	I dont know	Unchecked	Unchecked	Unchecked	Checked	Unchecked	Checked	Unchecked	Checked	Checked	Unchecked	Unchecked	No	I dont know	I dont know	Vaccination	Yes	I dont know	Low risk	Low risk	Medium risk	High risk	Medium risk	Low risk	High risk
49	katsho	Haa	9	7	Female	None	No	No	No	Unchecked	Checked	Unchecked	Unchecked	Unchecked	Unchecked	Checked	Unchecked	Unchecked	Checked	Checked	Unchecked	No	No	Yes	I dont know	Checked	Unchecked	Unchecked	Unchecked	Unchecked	Checked	Unchecked	Checked	Checked	Unchecked	Unchecked	No	I dont know	I dont know	Isolate infected animals	Yes	I dont know	High risk	High risk	High risk	High risk	High risk	High risk	High risk
49	katsho	Haa	2	2	Female	None	Yes	No	No	Unchecked	Unchecked	Unchecked	Unchecked	Checked	Unchecked	Unchecked	Unchecked	Unchecked	Unchecked	Unchecked	Checked	No	No	Yes	I dont know	Unchecked	Unchecked	Unchecked	Checked	Unchecked	Unchecked	Unchecked	Unchecked	Unchecked	Unchecked	Checked	No	I dont know	No	Isolate infected animals	I dont know	I dont know	High risk	Medium risk	Medium risk	High risk	High risk	Medium risk	High risk
56	katsho	Haa	2	10	Female	Primary	Yes	No	No	Unchecked	Checked	Unchecked	Unchecked	Unchecked	Unchecked	Checked	Unchecked	Unchecked	Checked	Checked	Unchecked	No	Yes	Yes	No	Checked	Unchecked	Unchecked	Unchecked	Unchecked	Checked	Unchecked	Checked	Checked	Checked	Unchecked	No	No	I dont know	Vaccination	I dont know	No	Low risk	Low risk	High risk	High risk	Medium risk	Medium risk	High risk
39	katsho	Haa	7	5	Female	Tertiary	No	No	No	Unchecked	Unchecked	Unchecked	Unchecked	Checked	Unchecked	Checked	Unchecked	Unchecked	Checked	Checked	Unchecked	No	Yes	Yes	I dont know	Checked	Checked	Checked	Unchecked	Unchecked	Checked	Unchecked	Checked	Checked	Unchecked	Unchecked	No	Yes	No	Isolate infected animals	Yes	Yes	High risk	High risk	High risk	High risk	High risk	High risk	High risk
58	katsho	Haa	4	6	Female	None	No	No	Yes	Unchecked	Unchecked	Unchecked	Unchecked	Checked	Unchecked	Unchecked	Unchecked	Unchecked	Unchecked	Unchecked	Checked	No	Yes	Yes	Yes	Unchecked	Unchecked	Unchecked	Checked	Unchecked	Unchecked	Unchecked	Unchecked	Unchecked	Unchecked	Checked	No	I dont know	No	Isolate infected animals	No	I dont know	High risk	High risk	High risk	High risk	High risk	High risk	High risk
47	katsho	Haa	3	9	Female	None	No	No	No	Unchecked	Unchecked	Unchecked	Unchecked	Checked	Unchecked	Unchecked	Unchecked	Unchecked	Unchecked	Unchecked	Checked	No	Yes	Yes	I dont know	Unchecked	Unchecked	Unchecked	Checked	Unchecked	Unchecked	Unchecked	Checked	Checked	Checked	Unchecked	Yes	I dont know	I dont know	Isolate infected animals	I dont know	No	High risk	High risk	High risk	High risk	High risk	High risk	High risk
70	katsho	Haa	7	87	Male	None	Yes	No	No	Unchecked	Unchecked	Unchecked	Unchecked	Checked	Unchecked	Unchecked	Unchecked	Unchecked	Unchecked	Unchecked	Checked	No	Yes	Yes	I dont know	Unchecked	Unchecked	Unchecked	Checked	Unchecked	Unchecked	Unchecked	Unchecked	Unchecked	Unchecked	Checked	No	No	I dont know	Isolate infected animals	I dont know	I dont know	High risk	High risk	High risk	High risk	High risk	High risk	High risk
37	katsho	Haa	6	4	Female	None	No	No	No	Unchecked	Unchecked	Unchecked	Unchecked	Checked	Unchecked	Unchecked	Unchecked	Unchecked	Unchecked	Unchecked	Checked	No	Yes	Yes	I dont know	Unchecked	Unchecked	Unchecked	Checked	Unchecked	Unchecked	Unchecked	Unchecked	Unchecked	Unchecked	Checked	No	No	No	I dont know	Yes	Yes	High risk	High risk	High risk	High risk	High risk	High risk	High risk
36	katsho	Haa	9	7	Female	Tertiary	No	No	No	Checked	Checked	Unchecked	Unchecked	Unchecked	Unchecked	Checked	Unchecked	Unchecked	Checked	Unchecked	Unchecked	No	Yes	Yes	Yes	Checked	Checked	Checked	Unchecked	Unchecked	Checked	Unchecked	Checked	Checked	Unchecked	Unchecked	No	No	Yes	Isolate infected animals	Yes	NA	High risk	High risk	High risk	High risk	High risk	High risk	High risk
70	katsho	Haa	2	3	Male	None	Yes	No	No	Unchecked	Unchecked	Unchecked	Unchecked	Checked	Unchecked	Unchecked	Unchecked	Unchecked	Unchecked	Unchecked	Checked	No	NA	Yes	I dont know	Unchecked	Unchecked	Unchecked	Checked	Unchecked	Unchecked	Unchecked	Unchecked	Unchecked	Unchecked	Checked	No	I dont know	I dont know	Isolate infected animals	I dont know	I dont know	High risk	High risk	High risk	High risk	High risk	High risk	High risk
48	katsho	Haa	4	5	Male	Tertiary	Yes	No	No	Unchecked	Checked	Checked	Unchecked	Unchecked	Unchecked	Checked	Unchecked	Unchecked	Checked	Checked	Unchecked	No	Yes	Yes	No	Checked	Checked	Unchecked	Unchecked	Unchecked	Unchecked	Checked	Checked	Checked	Checked	Unchecked	No	I dont know	I dont know	Vaccination	I dont know	Yes	Medium risk	Medium risk	Medium risk	Medium risk	Medium risk	Medium risk	Medium risk
52	katsho	Haa	3	9	Male	None	Yes	No	No	Unchecked	Unchecked	Unchecked	Unchecked	Checked	Unchecked	Unchecked	Unchecked	Unchecked	Unchecked	Unchecked	Checked	No	Yes	Yes	Yes	Unchecked	Unchecked	Unchecked	Checked	Unchecked	Unchecked	Unchecked	Unchecked	Unchecked	Unchecked	Checked	No	I dont know	I dont know	Vaccination	I dont know	I dont know	High risk	High risk	High risk	High risk	High risk	High risk	High risk
58	katsho	Haa	2	3	Female	None	Yes	No	No	Unchecked	Unchecked	Unchecked	Unchecked	Checked	Unchecked	Unchecked	Unchecked	Unchecked	Unchecked	Unchecked	Checked	No	Yes	Yes	I dont know	Unchecked	Unchecked	Unchecked	Checked	Unchecked	Unchecked	Unchecked	Unchecked	Unchecked	Unchecked	Checked	No	I dont know	I dont know	Isolate infected animals	I dont know	I dont know	Low risk	Low risk	High risk	High risk	Low risk	Low risk	High risk
70	katsho	Haa	4	4	Male	None	Yes	No	No	Unchecked	Unchecked	Unchecked	Unchecked	Checked	Unchecked	Unchecked	Unchecked	Unchecked	Unchecked	Unchecked	Checked	No	Yes	Yes	I dont know	Unchecked	Unchecked	Unchecked	Checked	Unchecked	Unchecked	Unchecked	Unchecked	Unchecked	Unchecked	Checked	No	No	No	I dont know	Yes	I dont know	Low risk	Low risk	Low risk	Low risk	Low risk	Low risk	Low risk
77	katsho	Haa	6	5	Female	None	Yes	No	No	Unchecked	Unchecked	Unchecked	Unchecked	Checked	Unchecked	Unchecked	Unchecked	Unchecked	Unchecked	Unchecked	Checked	I dont know	Yes	Yes	I dont know	Unchecked	Unchecked	Unchecked	Checked	Unchecked	Unchecked	Unchecked	Unchecked	Unchecked	Unchecked	Checked	No	I dont know	I dont know	I dont know	I dont know	I dont know	Medium risk	Low risk	High risk	Medium risk	Medium risk	Medium risk	Medium risk
58	katsho	Haa	4	5	Female	None	Yes	No	No	Unchecked	Unchecked	Unchecked	Unchecked	Checked	Unchecked	Unchecked	Unchecked	Unchecked	Unchecked	Unchecked	Checked	No	Yes	Yes	I dont know	Unchecked	Unchecked	Unchecked	Checked	Unchecked	Unchecked	Unchecked	Unchecked	Unchecked	Unchecked	Checked	No	I dont know	No	I dont know	I dont know	I dont know	Low risk	Low risk	High risk	High risk	Low risk	Medium risk	High risk
70	katsho	Haa	3	5	Female	None	Yes	No	No	Unchecked	Unchecked	Unchecked	Unchecked	Checked	Unchecked	Unchecked	Unchecked	Unchecked	Unchecked	Unchecked	Checked	No	Yes	Yes	I dont know	Unchecked	Unchecked	Unchecked	Checked	Unchecked	Unchecked	Unchecked	Unchecked	Unchecked	Unchecked	Checked	No	I dont know	I dont know	I dont know	Yes	I dont know	Low risk	Low risk	Low risk	Low risk	Medium risk	Medium risk	Medium risk
40	katsho	Haa	5	5	Female	Primary	No	No	No	Unchecked	Checked	Unchecked	Unchecked	Unchecked	Unchecked	Checked	Unchecked	Unchecked	Checked	Checked	Unchecked	No	No	Yes	I dont know	Checked	Unchecked	Unchecked	Unchecked	Unchecked	Checked	Unchecked	Unchecked	Checked	Unchecked	Unchecked	No	No	No	Isolate infected animals	Yes	I dont know	Low risk	Medium risk	Medium risk	Low risk	Medium risk	Low risk	High risk
57	katsho	Haa	3	2	Female	None	Yes	No	No	Unchecked	Unchecked	Unchecked	Unchecked	Checked	Unchecked	Unchecked	Unchecked	Unchecked	Unchecked	Unchecked	Checked	No	Yes	Yes	I dont know	Unchecked	Unchecked	Unchecked	Checked	Unchecked	Unchecked	Unchecked	Unchecked	Unchecked	Unchecked	Checked	No	I dont know	I dont know	Vaccination	Yes	I dont know	Low risk	Low risk	Low risk	Low risk	Low risk	Low risk	Low risk
75	katsho	Haa	5	5	Male	None	Yes	No	No	Unchecked	Unchecked	Unchecked	Unchecked	Checked	Unchecked	Unchecked	Unchecked	Unchecked	Unchecked	Unchecked	Checked	No	Yes	Yes	No	Checked	Unchecked	Unchecked	Unchecked	Unchecked	Unchecked	Unchecked	Unchecked	Unchecked	Unchecked	Checked	No	Yes	I dont know	I dont know	Yes	Yes	Low risk	Low risk	High risk	Low risk	Medium risk	Low risk	High risk
69	katsho	Haa	7	10	Female	None	Yes	No	No	Unchecked	Unchecked	Unchecked	Unchecked	Checked	Unchecked	Unchecked	Unchecked	Unchecked	Unchecked	Unchecked	Checked	No	Yes	Yes	I dont know	Unchecked	Unchecked	Unchecked	Checked	Unchecked	Unchecked	Unchecked	Unchecked	Unchecked	Unchecked	Checked	No	I dont know	I dont know	Vaccination	I dont know	I dont know	Low risk	Medium risk	High risk	High risk	Medium risk	Low risk	High risk
48	katsho	Haa	2	9	Female	None	Yes	No	No	Unchecked	Unchecked	Unchecked	Unchecked	Checked	Unchecked	Unchecked	Unchecked	Unchecked	Unchecked	Unchecked	Checked	No	Yes	Yes	I dont know	Unchecked	Unchecked	Unchecked	Checked	Unchecked	Unchecked	Unchecked	Unchecked	Unchecked	Unchecked	Checked	No	No	Yes	Vaccination	Yes	Yes	Low risk	Low risk	High risk	High risk	High risk	High risk	High risk
46	katsho	Haa	4	4	Male	Primary	No	No	No	Unchecked	Unchecked	Unchecked	Unchecked	Checked	Unchecked	Checked	Unchecked	Unchecked	Checked	Checked	Unchecked	No	I dont know	Yes	No	Checked	Unchecked	Unchecked	Unchecked	Unchecked	Checked	Unchecked	Unchecked	Checked	Checked	Unchecked	No	I dont know	I dont know	Vaccination	I dont know	Yes	Low risk	Low risk	Low risk	Low risk	Low risk	Low risk	Low risk
47	katsho	Haa	3	6	Female	None	Yes	No	No	Unchecked	Checked	Unchecked	Unchecked	Unchecked	Unchecked	Unchecked	Unchecked	Unchecked	Unchecked	Unchecked	Checked	Yes	No	Yes	No	Unchecked	Unchecked	Unchecked	Checked	Unchecked	Unchecked	Unchecked	Unchecked	Unchecked	Unchecked	Checked	No	No	No	I dont know	Yes	No	Low risk	Low risk	High risk	Low risk	Low risk	Low risk	High risk
53	katsho	Haa	2	4	Female	None	Yes	No	No	Unchecked	Unchecked	Unchecked	Unchecked	Checked	Unchecked	Unchecked	Unchecked	Unchecked	Unchecked	Unchecked	Checked	No	Yes	Yes	No	Unchecked	Unchecked	Unchecked	Checked	Unchecked	Unchecked	Unchecked	Unchecked	Unchecked	Unchecked	Checked	No	I dont know	I dont know	Vaccination	No	I dont know	Low risk	Low risk	High risk	High risk	Medium risk	Medium risk	High risk
64	katsho	Haa	2	5	Female	None	Yes	No	No	Unchecked	Unchecked	Unchecked	Unchecked	Checked	Unchecked	Unchecked	Unchecked	Unchecked	Unchecked	Unchecked	Checked	No	Yes	Yes	I dont know	Unchecked	Unchecked	Unchecked	Checked	Unchecked	Unchecked	Unchecked	Unchecked	Unchecked	Unchecked	Checked	No	No	I dont know	Isolate infected animals	No	I dont know	High risk	High risk	High risk	Medium risk	Low risk	Medium risk	Low risk
67	katsho	Haa	5	15	Male	None	Yes	No	No	Unchecked	Unchecked	Unchecked	Unchecked	Checked	Unchecked	Unchecked	Unchecked	Unchecked	Unchecked	Unchecked	Checked	No	Yes	Yes	I dont know	Unchecked	Unchecked	Unchecked	Checked	Checked	Checked	Unchecked	Checked	Checked	Unchecked	Unchecked	No	Yes	Yes	Vaccination	Yes	Yes	Low risk	Medium risk	High risk	Low risk	Medium risk	Medium risk	High risk
45	katsho	Haa	2	2	Male	Tertiary	Yes	No	No	Unchecked	Unchecked	Unchecked	Unchecked	Checked	Unchecked	Checked	Checked	Checked	Checked	Checked	Unchecked	Yes	Yes	Yes	I dont know	Unchecked	Unchecked	Unchecked	Checked	Unchecked	Checked	Checked	Checked	Checked	Unchecked	Unchecked	No	Yes	I dont know	Isolate infected animals	Yes	Yes	High risk	High risk	High risk	High risk	High risk	High risk	High risk
47	katsho	Haa	5	5	Male	None	Yes	No	No	Unchecked	Unchecked	Unchecked	Unchecked	Checked	Unchecked	Unchecked	Unchecked	Unchecked	Unchecked	Unchecked	Checked	No	Yes	Yes	I dont know	Unchecked	Unchecked	Unchecked	Checked	Unchecked	Unchecked	Unchecked	Unchecked	Unchecked	Unchecked	Checked	No	I dont know	I dont know	Vaccination	I dont know	I dont know	Low risk	Medium risk	Low risk	Medium risk	Low risk	Medium risk	High risk
45	katsho	Haa	4	8	Female	None	Yes	No	No	Unchecked	Unchecked	Unchecked	Unchecked	Checked	Unchecked	Checked	Checked	Unchecked	Checked	Checked	Unchecked	No	Yes	Yes	I dont know	Unchecked	Unchecked	Unchecked	Checked	Unchecked	Unchecked	Unchecked	Unchecked	Unchecked	Unchecked	Checked	No	No	I dont know	Vaccination	Yes	Yes	High risk	High risk	High risk	High risk	High risk	High risk	High risk
37	katsho	Haa	3	4	Female	Tertiary	No	No	No	Unchecked	Checked	Checked	Unchecked	Unchecked	Unchecked	Checked	Unchecked	Checked	Checked	Checked	Unchecked	No	Yes	Yes	I dont know	Checked	Unchecked	Unchecked	Unchecked	Checked	Checked	Checked	Checked	Checked	Unchecked	Unchecked	No	I dont know	I dont know	Vaccination	Yes	Yes	High risk	Medium risk	High risk	Medium risk	High risk	Medium risk	Medium risk
48	katsho	Haa	4	1	Female	Secondary	No	No	No	Unchecked	Checked	Unchecked	Unchecked	Unchecked	Unchecked	Checked	Unchecked	Unchecked	Checked	Checked	Unchecked	No	Yes	Yes	I dont know	Checked	Unchecked	Unchecked	Unchecked	Unchecked	Checked	Unchecked	Checked	Checked	Unchecked	Unchecked	No	I dont know	No	Vaccination	Yes	Yes	Medium risk	Medium risk	High risk	High risk	Medium risk	Medium risk	High risk
49	katsho	Haa	3	2	Female	None	Yes	No	No	Unchecked	Unchecked	Unchecked	Unchecked	Checked	Unchecked	Unchecked	Unchecked	Unchecked	Unchecked	Unchecked	Checked	No	Yes	No	I dont know	Unchecked	Unchecked	Unchecked	Checked	Unchecked	Checked	Unchecked	Unchecked	Checked	Unchecked	Unchecked	No	I dont know	Yes	Vaccination	Yes	Yes	Low risk	Medium risk	Low risk	High risk	Medium risk	Low risk	High risk
33	katsho	Haa	3	2	Male	Tertiary	Yes	No	No	Unchecked	Checked	Unchecked	Unchecked	Unchecked	Unchecked	Checked	Unchecked	Unchecked	Checked	Checked	Unchecked	No	Yes	No	Yes	Checked	Unchecked	Unchecked	Unchecked	Unchecked	Checked	Unchecked	Checked	Checked	Unchecked	Unchecked	No	No	Yes	Isolate infected animals	Yes	No	High risk	High risk	High risk	High risk	High risk	High risk	High risk
44	katsho	Haa	5	6	Female	Primary	No	No	No	Unchecked	Unchecked	Unchecked	Unchecked	Checked	Unchecked	Checked	Unchecked	Unchecked	Checked	Checked	Unchecked	No	Yes	Yes	I dont know	Checked	Unchecked	Unchecked	Unchecked	Unchecked	Checked	Unchecked	Checked	Checked	Unchecked	Unchecked	Yes	No	No	Vaccination	Yes	I dont know	Medium risk	Medium risk	Medium risk	High risk	Medium risk	Medium risk	High risk
73	katsho	Haa	5	10	Male	None	Yes	No	No	Checked	Checked	Checked	Checked	Unchecked	Unchecked	Checked	Unchecked	Unchecked	Checked	Unchecked	Unchecked	No	No	No	Yes	Checked	Unchecked	Unchecked	Unchecked	Unchecked	Checked	Unchecked	Checked	Checked	Unchecked	Unchecked	No	Yes	I dont know	Vaccination	Yes	Yes	Low risk	Medium risk	Medium risk	Low risk	Medium risk	Medium risk	Medium risk
46	katsho	Haa	1	1	Female	None	Yes	No	No	Unchecked	Unchecked	Unchecked	Unchecked	Checked	Unchecked	Unchecked	Unchecked	Unchecked	Unchecked	Unchecked	Checked	No	No	No	I dont know	Unchecked	Unchecked	Unchecked	Checked	Unchecked	Unchecked	Unchecked	Unchecked	Unchecked	Unchecked	Checked	No	Yes	No	Vaccination	No	Yes	Low risk	Medium risk	Medium risk	High risk	High risk	High risk	High risk
69	katsho	Haa	4	4	Female	None	Yes	No	No	Unchecked	Unchecked	Unchecked	Unchecked	Checked	Unchecked	Unchecked	Unchecked	Unchecked	Unchecked	Unchecked	Checked	No	Yes	I dont know	I dont know	Unchecked	Unchecked	Unchecked	Checked	Unchecked	Unchecked	Unchecked	Unchecked	Unchecked	Unchecked	Checked	No	I dont know	I dont know	I dont know	Yes	No	Medium risk	Medium risk	Low risk	High risk	Medium risk	High risk	High risk
68	katsho	Haa	5	4	Female	None	Yes	No	No	Unchecked	Unchecked	Unchecked	Unchecked	Checked	Unchecked	Unchecked	Unchecked	Unchecked	Checked	Checked	Unchecked	I dont know	Yes	Yes	I dont know	Unchecked	Unchecked	Unchecked	Checked	Unchecked	Unchecked	Checked	Unchecked	Checked	Unchecked	Unchecked	No	Yes	No	Vaccination	No	No	Medium risk	Medium risk	Low risk	Medium risk	High risk	High risk	High risk
73	katsho	Haa	7	10	Female	None	Yes	No	No	Unchecked	Unchecked	Unchecked	Unchecked	Checked	Unchecked	Unchecked	Unchecked	Unchecked	Unchecked	Unchecked	Checked	No	No	No	Yes	Unchecked	Unchecked	Unchecked	Checked	Unchecked	Unchecked	Unchecked	Unchecked	Unchecked	Unchecked	Checked	No	I dont know	No	Vaccination	Yes	No	High risk	Medium risk	High risk	Medium risk	High risk	High risk	High risk
50	katsho	Haa	5	3	Female	Primary	Yes	No	No	Unchecked	Unchecked	Unchecked	Unchecked	Checked	Unchecked	Checked	Unchecked	Unchecked	Checked	Unchecked	Unchecked	No	No	No	No	Unchecked	Unchecked	Unchecked	Checked	Unchecked	Checked	Unchecked	Unchecked	Checked	Unchecked	Unchecked	No	Yes	No	Vaccination	No	No	Low risk	Medium risk	Medium risk	Medium risk	Medium risk	Medium risk	High risk
58	katsho	Haa	3	5	Female	None	Yes	No	No	Unchecked	Unchecked	Unchecked	Unchecked	Checked	Unchecked	Unchecked	Unchecked	Unchecked	Unchecked	Unchecked	Checked	No	No	No	No	Unchecked	Unchecked	Unchecked	Checked	Unchecked	Unchecked	Unchecked	Unchecked	Unchecked	Unchecked	Checked	Yes	No	No	I dont know	No	No	Medium risk	Medium risk	Medium risk	High risk	High risk	High risk	High risk
69	katsho	Haa	4	5	Female	None	Yes	No	No	Unchecked	Unchecked	Unchecked	Unchecked	Checked	Unchecked	Unchecked	Unchecked	Unchecked	Unchecked	Unchecked	Checked	No	Yes	No	I dont know	Unchecked	Unchecked	Unchecked	Checked	Unchecked	Unchecked	Unchecked	Unchecked	Unchecked	Unchecked	Checked	No	Yes	Yes	Vaccination	No	Yes	Medium risk	Medium risk	High risk	Medium risk	High risk	High risk	Medium risk
43	katsho	Haa	5	3	Female	None	Yes	No	No	Unchecked	Unchecked	Unchecked	Unchecked	Checked	Unchecked	Checked	Unchecked	Unchecked	Checked	Checked	Unchecked	No	Yes	Yes	I dont know	Unchecked	Unchecked	Unchecked	Checked	Unchecked	Unchecked	Unchecked	Checked	Checked	Unchecked	Unchecked	No	No	No	Vaccination	Yes	Yes	Medium risk	High risk	High risk	High risk	High risk	Medium risk	Medium risk
56	katsho	Haa	3	5	Female	Primary	Yes	No	No	Unchecked	Checked	Checked	Unchecked	Unchecked	Unchecked	Checked	Unchecked	Unchecked	Checked	Checked	Unchecked	No	Yes	Yes	I dont know	Checked	Unchecked	Unchecked	Unchecked	Unchecked	Checked	Unchecked	Checked	Checked	Unchecked	Unchecked	No	I dont know	I dont know	Vaccination	Yes	Yes	Low risk	Medium risk	Medium risk	Medium risk	High risk	Medium risk	High risk
61	katsho	Haa	3	5	Female	None	Yes	No	No	Unchecked	Unchecked	Unchecked	Unchecked	Checked	Unchecked	Unchecked	Unchecked	Unchecked	Unchecked	Unchecked	Checked	I dont know	I dont know	I dont know	I dont know	Unchecked	Unchecked	Unchecked	Checked	Unchecked	Unchecked	Unchecked	Unchecked	Unchecked	Unchecked	Checked	No	I dont know	I dont know	Vaccination	I dont know	I dont know	Medium risk	Medium risk	High risk	High risk	Medium risk	Low risk	Medium risk
45	katsho	Haa	6	7	Female	None	Yes	No	No	Unchecked	Unchecked	Unchecked	Unchecked	Checked	Unchecked	Unchecked	Unchecked	Unchecked	Unchecked	Unchecked	Checked	No	Yes	Yes	I dont know	Unchecked	Unchecked	Unchecked	Checked	Unchecked	Unchecked	Unchecked	Unchecked	Unchecked	Unchecked	Checked	No	I dont know	No	Vaccination	Yes	I dont know	Low risk	Medium risk	High risk	High risk	Medium risk	Medium risk	High risk
47	katsho	Haa	4	6	Female	Monastic/Non-formal education	Yes	No	No	Unchecked	Unchecked	Unchecked	Unchecked	Checked	Unchecked	Checked	Unchecked	Unchecked	Checked	Checked	Unchecked	No	Yes	I dont know	I dont know	Unchecked	Unchecked	Unchecked	Checked	Unchecked	Checked	Checked	Unchecked	Checked	Unchecked	Unchecked	No	Yes	No	Isolate infected animals	No	Yes	Medium risk	Medium risk	Medium risk	Medium risk	Medium risk	Medium risk	Medium risk
53	katsho	Haa	7	4	Female	Monastic/Non-formal education	Yes	No	No	Unchecked	Unchecked	Unchecked	Unchecked	Checked	Unchecked	Unchecked	Unchecked	Unchecked	Unchecked	Unchecked	Checked	No	Yes	Yes	Yes	Unchecked	Unchecked	Unchecked	Checked	Unchecked	Unchecked	Unchecked	Unchecked	Unchecked	Unchecked	Checked	No	Yes	No	Vaccination	Yes	I dont know	Low risk	Low risk	High risk	High risk	Medium risk	Medium risk	Medium risk
51	katsho	Haa	6	5	Female	Monastic/Non-formal education	Yes	No	No	Unchecked	Unchecked	Unchecked	Unchecked	Checked	Unchecked	Unchecked	Unchecked	Unchecked	Checked	Checked	Unchecked	No	No	Yes	I dont know	Unchecked	Unchecked	Unchecked	Checked	Unchecked	Unchecked	Unchecked	Unchecked	Unchecked	Unchecked	Checked	No	Yes	Yes	Isolate infected animals	Yes	Yes	Low risk	Medium risk	Medium risk	Medium risk	High risk	Medium risk	High risk
50	katsho	Haa	4	2	Female	Primary	Yes	No	No	Unchecked	Unchecked	Unchecked	Unchecked	Checked	Unchecked	Checked	Unchecked	Unchecked	Checked	Checked	Unchecked	No	Yes	Yes	Yes	Checked	Unchecked	Unchecked	Unchecked	Unchecked	Checked	Checked	Checked	Checked	Unchecked	Unchecked	No	Yes	I dont know	Vaccination	Yes	Yes	Medium risk	Medium risk	High risk	High risk	High risk	High risk	High risk
43	katsho	Haa	5	5	Female	Tertiary	Yes	No	No	Checked	Checked	Checked	Checked	Unchecked	Checked	Checked	Unchecked	Unchecked	Checked	Checked	Unchecked	No	Yes	Yes	Yes	Checked	Checked	Checked	Unchecked	Unchecked	Checked	Checked	Checked	Checked	Checked	Unchecked	No	Yes	No	Vaccination	Yes	Yes	Low risk	Medium risk	Medium risk	High risk	High risk	High risk	High risk
52	katsho	Haa	5	7	Female	None	Yes	No	No	Unchecked	Unchecked	Unchecked	Unchecked	Unchecked	Unchecked	Unchecked	Unchecked	Unchecked	Unchecked	Unchecked	Checked	No	Yes	Yes	I dont know	Unchecked	Unchecked	Unchecked	Checked	Unchecked	Unchecked	Unchecked	Unchecked	Unchecked	Unchecked	Checked	No	Yes	No	I dont know	Yes	Yes	High risk	High risk	High risk	High risk	High risk	High risk	High risk
56	katsho	Haa	5	7	Female	None	Yes	No	No	Unchecked	Unchecked	Unchecked	Unchecked	Checked	Unchecked	Unchecked	Unchecked	Unchecked	Unchecked	Unchecked	Checked	No	Yes	Yes	No	Unchecked	Unchecked	Unchecked	Checked	Unchecked	Unchecked	Unchecked	Unchecked	Unchecked	Unchecked	Checked	No	Yes	No	I dont know	Yes	No	Medium risk	Medium risk	Medium risk	Medium risk	Low risk	High risk	High risk
45	katsho	Haa	4	4	Male	Secondary	Yes	No	No	Unchecked	Unchecked	Unchecked	Unchecked	Checked	Unchecked	Checked	Checked	Unchecked	Checked	Checked	Unchecked	No	Yes	Yes	No	Unchecked	Unchecked	Unchecked	Checked	Unchecked	Unchecked	Unchecked	Unchecked	Unchecked	Unchecked	Checked	Yes	No	No	Isolate infected animals	No	No	Low risk	Medium risk	Medium risk	Medium risk	Medium risk	Medium risk	Medium risk
42	katsho	Haa	2	3	Female	Primary	Yes	No	No	Unchecked	Checked	Unchecked	Unchecked	Unchecked	Unchecked	Unchecked	Checked	Unchecked	Checked	Checked	Unchecked	Yes	No	No	No	Unchecked	Unchecked	Unchecked	Checked	Unchecked	Checked	Checked	Unchecked	Checked	Unchecked	Unchecked	Yes	Yes	No	Vaccination	Yes	No	Low risk	Low risk	Medium risk	Medium risk	Medium risk	Medium risk	Medium risk
69	katsho	Haa	3	5	Male	None	Yes	No	No	Checked	Checked	Checked	Checked	Unchecked	Unchecked	Checked	Unchecked	Unchecked	Checked	Checked	Unchecked	Yes	Yes	Yes	No	Unchecked	Unchecked	Unchecked	Checked	Unchecked	Unchecked	Unchecked	Unchecked	Unchecked	Unchecked	Checked	No	No	I dont know	Vaccination	Yes	Yes	Medium risk	Low risk	High risk	High risk	Medium risk	High risk	Low risk
42	katsho	Haa	4	5	Female	Monastic/Non-formal education	No	No	No	Unchecked	Unchecked	Unchecked	Unchecked	Checked	Unchecked	Unchecked	Unchecked	Unchecked	Unchecked	Unchecked	Checked	Yes	Yes	Yes	I dont know	Unchecked	Unchecked	Unchecked	Checked	Unchecked	Unchecked	Unchecked	Unchecked	Unchecked	Unchecked	Checked	I dont know	I dont know	I dont know	Vaccination	I dont know	I dont know	Low risk	Medium risk	High risk	Medium risk	Low risk	Low risk	Medium risk
43	katsho	Haa	5	2	Female	Primary	Yes	No	No	Unchecked	Unchecked	Unchecked	Unchecked	Checked	Unchecked	Unchecked	Unchecked	Unchecked	Unchecked	Unchecked	Checked	No	Yes	Yes	I dont know	Unchecked	Unchecked	Unchecked	Checked	Unchecked	Unchecked	Unchecked	Unchecked	Unchecked	Unchecked	Checked	No	Yes	I dont know	Vaccination	Yes	Yes	Medium risk	Low risk	Medium risk	Medium risk	Medium risk	Medium risk	Medium risk
68	katsho	Haa	3	3	Female	None	Yes	No	No	Unchecked	Unchecked	Unchecked	Unchecked	Checked	Unchecked	Unchecked	Unchecked	Unchecked	Unchecked	Unchecked	Checked	No	Yes	Yes	I dont know	Unchecked	Unchecked	Unchecked	Checked	Unchecked	Unchecked	Unchecked	Unchecked	Unchecked	Unchecked	Checked	No	No	I dont know	Vaccination	Yes	I dont know	Medium risk	Medium risk	High risk	High risk	Medium risk	Medium risk	Medium risk
60	katsho	Haa	1	2	Female	None	Yes	No	No	Unchecked	Unchecked	Unchecked	Unchecked	Checked	Unchecked	Unchecked	Unchecked	Unchecked	Unchecked	Unchecked	Checked	Yes	Yes	Yes	I dont know	Unchecked	Unchecked	Unchecked	Checked	Unchecked	Unchecked	Unchecked	Unchecked	Unchecked	Unchecked	Checked	No	Yes	I dont know	Vaccination	Yes	Yes	Medium risk	Medium risk	High risk	Medium risk	Medium risk	Low risk	Medium risk
43	katsho	Haa	5	5	Female	Primary	Yes	No	No	Unchecked	Checked	Unchecked	Unchecked	Unchecked	Unchecked	Unchecked	Unchecked	Unchecked	Checked	Checked	Unchecked	Yes	No	Yes	I dont know	Unchecked	Unchecked	Unchecked	Checked	Unchecked	Unchecked	Unchecked	Unchecked	Checked	Unchecked	Unchecked	Yes	Yes	I dont know	Vaccination	Yes	I dont know	Medium risk	Medium risk	High risk	High risk	Medium risk	Medium risk	Medium risk
34	katsho	Haa	5	5	Female	Tertiary	No	No	No	Checked	Checked	Unchecked	Unchecked	Unchecked	Unchecked	Checked	Unchecked	Unchecked	Checked	Checked	Unchecked	Yes	Yes	Yes	Yes	Checked	Checked	Unchecked	Unchecked	Unchecked	Checked	Checked	Unchecked	Unchecked	Unchecked	Unchecked	Yes	Yes	I dont know	Vaccination	I dont know	Yes	Medium risk	Medium risk	Medium risk	Medium risk	Medium risk	Medium risk	Medium risk
34	katsho	Haa	5	5	Female	Tertiary	No	No	No	Checked	Checked	Unchecked	Unchecked	Unchecked	Unchecked	Checked	Unchecked	Unchecked	Checked	Checked	Unchecked	Yes	Yes	Yes	Yes	Checked	Checked	Unchecked	Unchecked	Unchecked	Checked	Checked	Unchecked	Unchecked	Unchecked	Unchecked	Yes	Yes	I dont know	Vaccination	I dont know	Yes	Medium risk	Medium risk	Medium risk	Medium risk	Medium risk	Medium risk	Medium risk
46	katsho	Haa	5	3	Female	None	Yes	No	No	Checked	Checked	Unchecked	Unchecked	Unchecked	Unchecked	Unchecked	Unchecked	Unchecked	Unchecked	Unchecked	Checked	No	Yes	Yes	I dont know	Unchecked	Unchecked	Unchecked	Checked	Unchecked	Unchecked	Unchecked	Unchecked	Unchecked	Unchecked	Checked	NA	I dont know	I dont know	Vaccination	I dont know	Yes	Medium risk	Medium risk	High risk	High risk	Medium risk	High risk	Medium risk
47	katsho	Haa	3	2	Female	None	Yes	No	No	Unchecked	Unchecked	Unchecked	Unchecked	Checked	Unchecked	Unchecked	Unchecked	Unchecked	Unchecked	Unchecked	Checked	No	Yes	Yes	I dont know	Checked	Unchecked	Unchecked	Unchecked	Unchecked	Unchecked	Unchecked	Unchecked	Unchecked	Unchecked	Checked	No	I dont know	I dont know	Vaccination	I dont know	Yes	Medium risk	Medium risk	High risk	High risk	Medium risk	High risk	Medium risk
58	katsho	Haa	2	3	Female	None	Yes	No	No	Unchecked	Unchecked	Unchecked	Unchecked	Checked	Unchecked	Unchecked	Unchecked	Unchecked	Unchecked	Unchecked	Checked	Yes	No	No	No	Unchecked	Unchecked	Unchecked	Checked	Unchecked	Unchecked	Unchecked	Unchecked	Unchecked	Unchecked	Checked	Yes	No	No	Vaccination	Yes	No	Low risk	Medium risk	Medium risk	Medium risk	Medium risk	Medium risk	Medium risk
34	katsho	Haa	5	5	Female	Tertiary	No	No	No	Checked	Checked	Unchecked	Unchecked	Unchecked	Unchecked	Checked	Unchecked	Unchecked	Checked	Checked	Unchecked	Yes	Yes	Yes	Yes	Checked	Checked	Unchecked	Unchecked	Unchecked	Checked	Checked	Unchecked	Unchecked	Unchecked	Unchecked	Yes	Yes	I dont know	Vaccination	I dont know	Yes	Medium risk	Medium risk	Medium risk	Medium risk	Medium risk	Medium risk	Medium risk
46	katsho	Haa	5	3	Female	None	Yes	No	No	Checked	Checked	Unchecked	Unchecked	Unchecked	Unchecked	Unchecked	Unchecked	Unchecked	Unchecked	Unchecked	Checked	No	Yes	Yes	I dont know	Unchecked	Unchecked	Unchecked	Checked	Unchecked	Unchecked	Unchecked	Unchecked	Unchecked	Unchecked	Checked	NA	I dont know	I dont know	Vaccination	I dont know	Yes	Medium risk	Medium risk	High risk	High risk	Medium risk	High risk	Medium risk
47	katsho	Haa	3	2	Female	None	Yes	No	No	Unchecked	Unchecked	Unchecked	Unchecked	Checked	Unchecked	Unchecked	Unchecked	Unchecked	Unchecked	Unchecked	Checked	No	Yes	Yes	I dont know	Checked	Unchecked	Unchecked	Unchecked	Unchecked	Unchecked	Unchecked	Unchecked	Unchecked	Unchecked	Checked	No	I dont know	I dont know	Vaccination	I dont know	Yes	Medium risk	Medium risk	High risk	High risk	Medium risk	High risk	Medium risk
58	katsho	Haa	2	3	Female	None	Yes	No	No	Unchecked	Unchecked	Unchecked	Unchecked	Checked	Unchecked	Unchecked	Unchecked	Unchecked	Unchecked	Unchecked	Checked	Yes	No	No	No	Unchecked	Unchecked	Unchecked	Checked	Unchecked	Unchecked	Unchecked	Unchecked	Unchecked	Unchecked	Checked	Yes	No	No	Vaccination	Yes	No	Low risk	Medium risk	Medium risk	Medium risk	Medium risk	Medium risk	Medium risk
34	katsho	Haa	5	5	Female	Tertiary	No	No	No	Checked	Checked	Unchecked	Unchecked	Unchecked	Unchecked	Checked	Unchecked	Unchecked	Checked	Checked	Unchecked	Yes	Yes	Yes	Yes	Checked	Checked	Unchecked	Unchecked	Unchecked	Checked	Checked	Unchecked	Unchecked	Unchecked	Unchecked	Yes	Yes	I dont know	Vaccination	I dont know	Yes	Medium risk	Medium risk	Medium risk	Medium risk	Medium risk	Medium risk	Medium risk
46	katsho	Haa	5	3	Female	None	Yes	No	No	Checked	Checked	Unchecked	Unchecked	Unchecked	Unchecked	Unchecked	Unchecked	Unchecked	Unchecked	Unchecked	Checked	No	Yes	Yes	I dont know	Unchecked	Unchecked	Unchecked	Checked	Unchecked	Unchecked	Unchecked	Unchecked	Unchecked	Unchecked	Checked	NA	I dont know	I dont know	Vaccination	I dont know	Yes	Medium risk	Medium risk	High risk	High risk	Medium risk	High risk	Medium risk
47	katsho	Haa	3	2	Female	None	Yes	No	No	Unchecked	Unchecked	Unchecked	Unchecked	Checked	Unchecked	Unchecked	Unchecked	Unchecked	Unchecked	Unchecked	Checked	No	Yes	Yes	I dont know	Checked	Unchecked	Unchecked	Unchecked	Unchecked	Unchecked	Unchecked	Unchecked	Unchecked	Unchecked	Checked	No	I dont know	I dont know	Vaccination	I dont know	Yes	Medium risk	Medium risk	High risk	High risk	Medium risk	High risk	Medium risk
58	katsho	Haa	2	3	Female	None	Yes	No	No	Unchecked	Unchecked	Unchecked	Unchecked	Checked	Unchecked	Unchecked	Unchecked	Unchecked	Unchecked	Unchecked	Checked	Yes	No	No	No	Unchecked	Unchecked	Unchecked	Checked	Unchecked	Unchecked	Unchecked	Unchecked	Unchecked	Unchecked	Checked	Yes	No	No	Vaccination	Yes	No	Low risk	Medium risk	Medium risk	Medium risk	Medium risk	Medium risk	Medium risk
34	katsho	Haa	5	5	Female	Tertiary	No	No	No	Checked	Checked	Unchecked	Unchecked	Unchecked	Unchecked	Checked	Unchecked	Unchecked	Checked	Checked	Unchecked	Yes	Yes	Yes	Yes	Checked	Checked	Unchecked	Unchecked	Unchecked	Checked	Checked	Unchecked	Unchecked	Unchecked	Unchecked	Yes	Yes	I dont know	Vaccination	I dont know	Yes	Medium risk	Medium risk	Medium risk	Medium risk	Medium risk	Medium risk	Medium risk
46	katsho	Haa	5	3	Female	None	Yes	No	No	Checked	Checked	Unchecked	Unchecked	Unchecked	Unchecked	Unchecked	Unchecked	Unchecked	Unchecked	Unchecked	Checked	No	Yes	Yes	I dont know	Unchecked	Unchecked	Unchecked	Checked	Unchecked	Unchecked	Unchecked	Unchecked	Unchecked	Unchecked	Checked	NA	I dont know	I dont know	Vaccination	I dont know	Yes	Medium risk	Medium risk	High risk	High risk	Medium risk	High risk	Medium risk
47	katsho	Haa	3	2	Female	None	Yes	No	No	Unchecked	Unchecked	Unchecked	Unchecked	Checked	Unchecked	Unchecked	Unchecked	Unchecked	Unchecked	Unchecked	Checked	No	Yes	Yes	I dont know	Checked	Unchecked	Unchecked	Unchecked	Unchecked	Unchecked	Unchecked	Unchecked	Unchecked	Unchecked	Checked	No	I dont know	I dont know	Vaccination	I dont know	Yes	Medium risk	Medium risk	High risk	High risk	Medium risk	High risk	Medium risk
58	katsho	Haa	2	3	Female	None	Yes	No	No	Unchecked	Unchecked	Unchecked	Unchecked	Checked	Unchecked	Unchecked	Unchecked	Unchecked	Unchecked	Unchecked	Checked	Yes	No	No	No	Unchecked	Unchecked	Unchecked	Checked	Unchecked	Unchecked	Unchecked	Unchecked	Unchecked	Unchecked	Checked	Yes	No	No	Vaccination	Yes	No	Low risk	Medium risk	Medium risk	Medium risk	Medium risk	Medium risk	Medium risk
63	katsho	Haa	2	3	Female	None	Yes	No	No	Unchecked	Unchecked	Unchecked	Unchecked	Checked	Unchecked	Unchecked	Unchecked	Unchecked	Unchecked	Unchecked	Checked	No	Yes	Yes	I dont know	Unchecked	Unchecked	Unchecked	Checked	Unchecked	Unchecked	Unchecked	Unchecked	Unchecked	Unchecked	Checked	I dont know	I dont know	I dont know	Vaccination	Yes	I dont know	Medium risk	Medium risk	High risk	High risk	Medium risk	Medium risk	High risk
67	katsho	Haa	5	4	Female	None	No	No	No	Unchecked	Unchecked	Unchecked	Unchecked	Checked	Unchecked	Unchecked	Unchecked	Unchecked	Unchecked	Unchecked	Checked	I dont know	I dont know	Yes	I dont know	Unchecked	Unchecked	Unchecked	Checked	Unchecked	Unchecked	Unchecked	Unchecked	Unchecked	Unchecked	Checked	No	I dont know	I dont know	Vaccination	I dont know	I dont know	Medium risk	Low risk	Medium risk	High risk	Medium risk	Low risk	High risk
34	katsho	Haa	5	5	Female	Tertiary	No	No	No	Checked	Checked	Unchecked	Unchecked	Unchecked	Unchecked	Checked	Unchecked	Unchecked	Checked	Checked	Unchecked	Yes	Yes	Yes	Yes	Checked	Checked	Unchecked	Unchecked	Unchecked	Checked	Checked	Unchecked	Unchecked	Unchecked	Unchecked	Yes	Yes	I dont know	Vaccination	I dont know	Yes	Medium risk	Medium risk	Medium risk	Medium risk	Medium risk	Medium risk	Medium risk
46	katsho	Haa	5	3	Female	None	Yes	No	No	Checked	Checked	Unchecked	Unchecked	Unchecked	Unchecked	Unchecked	Unchecked	Unchecked	Unchecked	Unchecked	Checked	No	Yes	Yes	I dont know	Unchecked	Unchecked	Unchecked	Checked	Unchecked	Unchecked	Unchecked	Unchecked	Unchecked	Unchecked	Checked	NA	I dont know	I dont know	Vaccination	I dont know	Yes	Medium risk	Medium risk	High risk	High risk	Medium risk	High risk	Medium risk
47	katsho	Haa	3	2	Female	None	Yes	No	No	Unchecked	Unchecked	Unchecked	Unchecked	Checked	Unchecked	Unchecked	Unchecked	Unchecked	Unchecked	Unchecked	Checked	No	Yes	Yes	I dont know	Checked	Unchecked	Unchecked	Unchecked	Unchecked	Unchecked	Unchecked	Unchecked	Unchecked	Unchecked	Checked	No	I dont know	I dont know	Vaccination	I dont know	Yes	Medium risk	Medium risk	High risk	High risk	Medium risk	High risk	Medium risk
58	katsho	Haa	2	3	Female	None	Yes	No	No	Unchecked	Unchecked	Unchecked	Unchecked	Checked	Unchecked	Unchecked	Unchecked	Unchecked	Unchecked	Unchecked	Checked	Yes	No	No	No	Unchecked	Unchecked	Unchecked	Checked	Unchecked	Unchecked	Unchecked	Unchecked	Unchecked	Unchecked	Checked	Yes	No	No	Vaccination	Yes	No	Low risk	Medium risk	Medium risk	Medium risk	Medium risk	Medium risk	Medium risk
63	katsho	Haa	2	3	Female	None	Yes	No	No	Unchecked	Unchecked	Unchecked	Unchecked	Checked	Unchecked	Unchecked	Unchecked	Unchecked	Unchecked	Unchecked	Checked	No	Yes	Yes	I dont know	Unchecked	Unchecked	Unchecked	Checked	Unchecked	Unchecked	Unchecked	Unchecked	Unchecked	Unchecked	Checked	I dont know	I dont know	I dont know	Vaccination	Yes	I dont know	Medium risk	Medium risk	High risk	High risk	Medium risk	Medium risk	High risk
67	katsho	Haa	5	4	Female	None	No	No	No	Unchecked	Unchecked	Unchecked	Unchecked	Checked	Unchecked	Unchecked	Unchecked	Unchecked	Unchecked	Unchecked	Checked	I dont know	I dont know	Yes	I dont know	Unchecked	Unchecked	Unchecked	Checked	Unchecked	Unchecked	Unchecked	Unchecked	Unchecked	Unchecked	Checked	No	I dont know	I dont know	Vaccination	I dont know	I dont know	Medium risk	Low risk	Medium risk	High risk	Medium risk	Low risk	High risk
[truncated: 30 more columns]
